# Supplementary material for: Emergence of differentially regulated pathways associated with the development of regional specificity in chicken skin
Source: BMC Genomics. 2015 Jan 23;16(1):22. doi: 10.1186/s12864-014-1202-9 (PMC4326372; doi:10.1186/s12864-014-1202-9)
Supplement: Additional file 1: Table S1. — Primer sets for RT-qPCR. Table S2. Primer sets for ChIP-qPCR. Table S3. KEGG pathways identified based on the differentially regulate genes and co-regulated genes from cosine similarity analysis. Table S4. Cosine similarity analysis results, for E7fe vs E9se; E7fm vs E9sm; E9fe vs E11se; E9fm vs E11sm. Figure S1. GSEA coupled with interaction pathway analysis on embryonic development GO terms for the comparisons between feather and scale of matching developmental stages (E7fe vs E9se, E7fm vs E9sm, E9fe vs E11se, and E9fm vs E11sm); as well as for the comparison of same skin component before and after development (E7fe vs E9fe, E7fm vs E9fm, E9fe vs E11fe, and E9fm vs E11fm). Figure S2. RT-qPCR of calcium channel members at the epithelium (biological repeats ≥ 3). Figure S3. ChIP-qPCR of the potential enhancer regions that may be associated with CACNA1H gene activities. Figure S4. ChIP-qPCR of the potential enhancer regions that may be associated with CACNA2D1 gene activities. Figure S5. ChIP-qPCR of the potential enhancer regions that may be associated with CACNA1C gene activities. Figure S6. ChIP-qPCR of the potential enhancer regions that may be associated with CACNA1G gene activities. Figure S7. ChIP-qPCR of the potential enhancer regions that may be associated with CACNA2D3 gene activities. [file 12864_2014_1202_MOESM1_ESM.zip]

Archive with 2 entries (2 files):
- 8893653601298860_add1.docx
- 8893653601298860_add2.xlsx
