# Supplementary material for: Emergence of differentially regulated pathways associated with the development of regional specificity in chicken skin
Source: BMC Genomics. 2015 Jan 23;16(1):22. doi: 10.1186/s12864-014-1202-9 (PMC4326372; doi:10.1186/s12864-014-1202-9)
Supplement: Additional file 1: Table S1. — Primer sets for RT-qPCR. Table S2. Primer sets for ChIP-qPCR. Table S3. KEGG pathways identified based on the differentially regulate genes and co-regulated genes from cosine similarity analysis. Table S4. Cosine similarity analysis results, for E7fe vs E9se; E7fm vs E9sm; E9fe vs E11se; E9fm vs E11sm. Figure S1. GSEA coupled with interaction pathway analysis on embryonic development GO terms for the comparisons between feather and scale of matching developmental stages (E7fe vs E9se, E7fm vs E9sm, E9fe vs E11se, and E9fm vs E11sm); as well as for the comparison of same skin component before and after development (E7fe vs E9fe, E7fm vs E9fm, E9fe vs E11fe, and E9fm vs E11fm). Figure S2. RT-qPCR of calcium channel members at the epithelium (biological repeats ≥ 3). Figure S3. ChIP-qPCR of the potential enhancer regions that may be associated with CACNA1H gene activities. Figure S4. ChIP-qPCR of the potential enhancer regions that may be associated with CACNA2D1 gene activities. Figure S5. ChIP-qPCR of the potential enhancer regions that may be associated with CACNA1C gene activities. Figure S6. ChIP-qPCR of the potential enhancer regions that may be associated with CACNA1G gene activities. Figure S7. ChIP-qPCR of the potential enhancer regions that may be associated with CACNA2D3 gene activities. [file 12864_2014_1202_MOESM1_ESM.zip › 8893653601298860_add2.xlsx]

## Sheet: E7feE9se
				Seed	S0001	S0002	S0003	S0004	S0005	S0006	S0007	S0008	S0009	S0010	S0011	S0012	S0013	S0014	S0015	S0016	S0017	S0018	S0019	S0020	S0021	S0022	S0023	S0024	S0025	S0026	S0027	S0028	S0029	S0030	S0031	S0032	S0033	S0034	S0035	S0036	S0037	S0038	S0039	S0040	S0041	S0042	S0043	S0044	S0045
				probeID	Gga.10034.2.S1_a_at	Gga.10034.2.S1_s_at	Gga.10619.1.S1_at	Gga.10619.1.S1_s_at	Gga.10963.1.S1_at	Gga.10977.1.S1_at	Gga.11169.1.S1_a_at	Gga.1163.1.S1_at	Gga.12175.1.S1_s_at	Gga.12515.1.S1_at	Gga.12697.1.S1_at	Gga.138.1.S1_at	Gga.138.1.S2_at	Gga.13803.1.S1_s_at	Gga.13883.1.S1_at	Gga.13883.1.S1_s_at	Gga.14703.1.S1_at	Gga.15188.1.S1_at	Gga.1542.1.S1_at	Gga.1609.1.S1_at	Gga.16607.1.S1_at	Gga.16710.2.S1_a_at	Gga.16806.4.S1_a_at	Gga.170.1.S2_at	Gga.1710.1.S1_at	Gga.17269.1.S1_at	Gga.17685.1.S1_at	Gga.1772.1.S1_s_at	Gga.18062.1.S1_at	Gga.18199.1.S1_s_at	Gga.18351.1.A1_at	Gga.18764.1.S1_at	Gga.18774.1.S1_at	Gga.18840.1.S1_at	Gga.19388.1.S1_at	Gga.19409.1.S1_at	Gga.19409.1.S1_s_at	Gga.1951.1.S1_at	Gga.1951.1.S2_at	Gga.218.1.S1_at	Gga.2640.1.S1_at	Gga.2648.1.S2_at	Gga.2685.1.S2_at	Gga.3104.1.S1_at	Gga.3110.1.S1_x_at
				RefSeq	XM_418982	XM_418982	XM_420375	XM_420375	XM_001232042	XM_001234562	XM_001234692		XR_026877	NM_001040466	XM_001236261	NM_204120		NM_001006344	XM_001235189	XM_001235189	NM_001198666	XM_414435		XM_415683		XM_417583	XM_418233				NM_001001195	XM_417139		XM_416992	XR_026877			XM_429794				NM_204931		NM_204679	NM_204700
				Symbol	SERPINB2	SERPINB2	GUCY1A3	GUCY1A3	MLANA	KCNE4	ANKRD22	CYP3A7	SULF1	LHX8	LOC776758	EDNRB2	EDNRB2	CPA6	BBS5	BBS5	SP8	CNTN4		APOH		FAM132A	HOMER3	WNT2B		ST6GALNAC5	KRT5	SGCG		SLITRK6	SULF1		LOC424166	LOC420864		COL4A2	COL4A2	GJB6	GJB6	TWIST2	CFC1B	HOXB3	FGF13	COL4A2	COL6A1
				Fold Change	5.09132	5.7251	5.83907	5.32226	-11.8898	-5.66443	-6.8463	7.0421	-11.2322	7.99242	-5.15235	-8.21052	-8.74873	8.33511	5.54023	5.96415	67.7018	-20.2298	-7.68824	-17.722	-5.04135	8.68205	-5.36129	-11.2175	-5.06435	7.44899	8.2133	-5.06326	6.24067	-5.27373	-13.7928	-6.83549	6.89761	-8.15607	-5.54176	5.07395	16.3979	-5.88208	-6.56291	14.351	-8.47418	-7.69612	-5.48268	37.5622	5.56926
				Trend	up	up	up	up	down	down	down	up	down	up	down	down	down	up	up	up	up	down	down	down	down	up	down	down	down	up	up	down	up	down	down	down	up	down	down	up	up	down	down	up	down	down	down	up	up
#	Non-redundant probes	RefSeq	Symbol	#Matches	444	421	468	353	259	323	466	515	514	304	407	394	293	164	573	725	566	524	521	407	512	480	502	499	263	340	710	533	231	595	593	494	618	564	334	358	447	887	820	755	724	395	502	492	778
NR00001	GgaAffx.12938.15.S1_at	XM_420285	LOC422308	10	Reciprocal	Reciprocal																																Reciprocal
NR00003	Gga.8302.1.S1_at			14	Reciprocal	Reciprocal																																									Reciprocal
NR00004	Gga.595.1.S1_at	NM_001030740	NELL2	14	Reciprocal	Reciprocal						Reciprocal
NR00006	GgaAffx.1009.3.S1_s_at	XM_001232249	ADAMTS10	10	Reciprocal	Reciprocal
NR00012	Gga.2735.1.S1_at			15	Reciprocal	Reciprocal																																Reciprocal									Reciprocal
NR00015	Gga.6092.1.S1_at			10	Reciprocal	Reciprocal																																									Reciprocal
NR00016	Gga.5644.1.S1_s_at	NM_001012945	DNAJA1	25	Reciprocal	Reciprocal						Reciprocal							Reciprocal		Reciprocal														Similar	Similar
NR00017	Gga.2673.1.S1_at			11	Reciprocal	Reciprocal
NR00018	GgaAffx.22159.1.S1_at	XR_026673	LRRK1	10	Reciprocal	Reciprocal
NR00022	Gga.5644.2.S1_s_at	NM_001012945	DNAJA1	32	Reciprocal	Reciprocal						Reciprocal	Similar						Reciprocal		Reciprocal	Similar			Similar								Reciprocal		Similar
NR00023	GgaAffx.11700.1.S1_s_at	XM_001234291	RNF14	24	Reciprocal	Reciprocal						Reciprocal							Reciprocal		Reciprocal												Reciprocal		Similar
NR00025	GgaAffx.22707.1.S1_at	NM_001190477	LPHN2	12	Reciprocal	Reciprocal						Reciprocal
NR00035	GgaAffx.4955.1.S1_at	XM_415943	LAMB1	10	Reciprocal	Reciprocal
NR00047	Gga.16846.1.S1_at		C20orf194	15	Reciprocal	Reciprocal						Reciprocal																					Reciprocal
NR00048	Gga.11865.1.S1_at	XM_418273	LOC420160	13	Reciprocal	Reciprocal																																Reciprocal									Reciprocal
NR00050	Gga.4398.1.S1_at	NM_205284	LDHA	25	Reciprocal	Reciprocal	Similar																															Reciprocal									Reciprocal	Similar
NR00051	GgaAffx.1106.1.S1_at	NM_001030654	Sep-05	13	Reciprocal	Reciprocal																																									Reciprocal
NR00053	Gga.8948.1.S1_s_at		SULF1	32	Reciprocal							Reciprocal	Similar						Reciprocal		Reciprocal	Similar	Similar		Similar										Similar
NR00054	Gga.5154.1.S1_at		POSTN	32	Reciprocal	Reciprocal	Similar	Similar								Reciprocal								Reciprocal														Reciprocal			Similar				Reciprocal		Reciprocal	Similar
NR00060	GgaAffx.9368.2.S1_s_at	XM_424749	ADAMTS6	23	Reciprocal	Reciprocal						Reciprocal							Reciprocal		Reciprocal		Similar				Similar		Similar						Similar	Similar
NR00062	GgaAffx.20104.1.S1_s_at	NM_001030541	POSTN	31	Reciprocal	Reciprocal	Similar	Similar								Reciprocal								Reciprocal														Reciprocal			Similar				Reciprocal		Reciprocal	Similar
NR00063	Gga.2884.1.S1_at			22	Reciprocal	Reciprocal						Reciprocal									Reciprocal				Similar										Similar
NR00069	Gga.1797.1.S1_at	NM_001030654	Sep-05	19	Reciprocal	Reciprocal										Reciprocal																						Reciprocal									Reciprocal
NR00073	Gga.8774.1.S2_s_at		TNFSF10	14	Reciprocal	Reciprocal																																Reciprocal									Reciprocal
NR00080	Gga.4726.1.S1_at	NM_001005618	PLOD1	33	Reciprocal	Reciprocal					Reciprocal				Reciprocal	Reciprocal								Reciprocal														Reciprocal		Similar	Similar				Reciprocal		Reciprocal	Similar
NR00084	Gga.8774.1.S1_s_at	NM_204379	TNFSF10	14	Reciprocal	Reciprocal																																Reciprocal									Reciprocal
NR00086	GgaAffx.5714.1.S1_at	NM_001031476	FUT7	11	Reciprocal	Reciprocal																											Reciprocal
NR00088	Gga.5690.1.S1_s_at	XR_026659	RBM38	22	Reciprocal	Reciprocal						Reciprocal							Reciprocal		Reciprocal						Similar	Similar	Similar						Similar
NR00094	Gga.13105.1.S1_at			13	Reciprocal	Reciprocal						Reciprocal							Reciprocal
NR00096	Gga.19570.1.A1_at	XM_417438	PRIC285	17	Reciprocal	Reciprocal																																Reciprocal									Reciprocal
NR00099	Gga.4661.2.S1_at		TUBA1C	10	Reciprocal	Reciprocal						Reciprocal		Reciprocal
NR00101	Gga.11948.1.S1_at		KLC1	19	Reciprocal	Reciprocal									Reciprocal																							Reciprocal							Reciprocal		Reciprocal	Similar
NR00102	GgaAffx.23971.1.S1_at	XM_416311	APPL2	11	Reciprocal	Reciprocal					Reciprocal
NR00105	Gga.16381.1.S1_at	NM_001031204	TTLL5	11	Reciprocal								Similar								Reciprocal	Similar													Similar
NR00108	Gga.649.1.S1_at		HOXA9	37	Reciprocal							Reciprocal	Similar	Reciprocal					Reciprocal		Reciprocal	Similar	Similar		Similar			Similar					Reciprocal		Similar	Similar
NR00112	Gga.9177.1.S1_at			10	Reciprocal																														Similar			Reciprocal
NR00118	GgaAffx.6308.4.S1_s_at		PLB1	27	Similar	Similar					Similar					Similar								Similar														Similar			Reciprocal						Similar	Reciprocal
NR00119	Gga.17596.2.S1_a_at	XM_416609	ABI3BP	25	Similar	Similar						Similar	Reciprocal	Similar							Similar				Reciprocal								Similar
NR00120	GgaAffx.24108.4.S1_at		COBL	11	Similar	Similar						Similar		Similar
NR00121	GgaAffx.5630.6.S1_at	XM_421149	SPTBN5	11	Similar							Similar									Similar														Reciprocal
NR00125	GgaAffx.9638.1.S1_at			31	Similar							Similar	Reciprocal						Similar		Similar	Reciprocal													Reciprocal
NR00129	Gga.9439.1.S1_at			18	Similar							Similar		Similar							Similar				Reciprocal								Similar		Reciprocal
NR00130	Gga.11999.1.S1_at	XM_422624	SCG2	25	Similar	Similar					Similar					Similar																						Similar									Similar
NR00132	GgaAffx.4152.1.S1_at	NM_001031578	GALNT6	15	Similar	Similar																																Similar									Similar
NR00134	GgaAffx.25136.1.S1_at	XM_417021	PCDH17	22	Similar	Similar						Similar	Reciprocal								Similar														Reciprocal
NR00135	GgaAffx.178.1.S1_at	XM_001234683	IGFN1	19	Similar	Similar																																Similar									Similar	Reciprocal
NR00139	GgaAffx.10917.1.S1_s_at	XM_417086	LOC418892	13	Similar	Similar						Similar
NR00142	Gga.15968.1.S1_at			26	Similar	Similar						Similar	Reciprocal						Similar		Similar												Similar		Reciprocal
NR00143	GgaAffx.10082.3.S1_at	XM_416697	GRIK1	35	Similar	Similar						Similar	Reciprocal						Similar		Similar	Reciprocal			Reciprocal								Similar		Reciprocal
NR00144	GgaAffx.22947.1.S1_s_at	XM_422811	SI	11	Similar							Similar																							Reciprocal
NR00145	Gga.669.1.S1_at	NM_205212	MET	12	Similar																																	Similar
NR00155	Gga.13871.1.S1_at		SLCO5A1	25	Similar	Similar										Similar								Similar														Similar									Similar	Reciprocal
NR00157	GgaAffx.10550.1.S1_at			10	Similar	Similar						Similar
NR00158	Gga.12074.1.S1_s_at	XM_001235148	CP	14	Similar	Similar																																									Similar
NR00166	GgaAffx.26692.1.S1_s_at	XM_415923	SLC13A5	11	Similar	Similar																																Similar
NR00170	GgaAffx.26692.1.S1_at	XM_415923	SLC13A5	13	Similar	Similar																																Similar									Similar
NR00171	Gga.5722.1.S1_at	XM_001236132	LOC776619	14	Similar	Similar																																Similar									Similar
NR00176	GgaAffx.9804.1.S1_at	XM_416635	LOC418421	33	Similar	Similar						Similar	Reciprocal	Similar					Similar		Similar	Reciprocal			Reciprocal								Similar		Reciprocal
NR00189	GgaAffx.2460.1.S1_s_at	XM_413772	LOC415387	20	Similar	Similar						Similar									Similar				Reciprocal										Reciprocal
NR00190	GgaAffx.9568.1.S1_s_at	NM_001006407	CDC40	11	Similar	Similar
NR00193	GgaAffx.5990.1.S1_at	XM_429957	Mar-01	14	Similar																																	Similar									Similar
NR00201	Gga.3575.1.S1_at	NM_001165913	LOC422926	25	Similar	Similar						Similar	Reciprocal						Similar		Similar														Reciprocal
NR00202	Gga.11741.3.S1_a_at	XM_421849	TFPI	13	Similar	Similar																											Similar
NR00207	Gga.2646.1.S1_at	XM_422832	PLCH1	18	Similar	Similar																																Similar									Similar
NR00208	Gga.11119.1.S1_at	XM_001233072	STX19	12	Similar	Similar																																									Similar
NR00211	Gga.10843.1.S1_s_at	XM_413798	UNC13C	21	Similar		Reciprocal			Similar																												Similar									Similar
NR00212	Gga.16098.1.S1_at		SOX5	21	Similar	Similar										Similar								Similar														Similar									Similar
NR00213	GgaAffx.6308.3.S1_s_at	XM_001235126	PLB1	30	Similar	Similar					Similar					Similar	Similar							Similar														Similar			Reciprocal						Similar	Reciprocal
NR00214	Gga.135.3.S1_a_at	NM_204117	NRG1	18	Similar	Similar						Similar
NR00216	GgaAffx.20432.1.S1_at			22	Similar	Similar						Similar	Reciprocal								Similar														Reciprocal
NR00221	GgaAffx.4006.1.S1_at	XM_421022	KCNQ1	14	Similar	Similar										Similar																															Similar
NR00231	Gga.14902.1.S1_at	XM_426201	KHDRBS2	13	Similar					Similar																												Similar									Similar
NR00234	GgaAffx.6387.1.S1_s_at	XM_424926	DOCK8	15	Similar	Similar						Similar									Similar														Reciprocal
NR00239	Gga.19242.1.S1_at			26	Similar	Similar						Similar	Reciprocal						Similar		Similar														Reciprocal
NR00240	Gga.1968.1.S2_at		MATR3	10	Similar	Similar
NR00242	Gga.8138.1.S1_at	XM_419257	ELF3	10	Similar	Similar
NR00246	GgaAffx.23872.1.S1_at	XM_418872	BLVRA	12	Similar	Similar						Similar
NR00249	Gga.5581.1.S1_at	NM_001199401	POLR3F	14	Similar	Similar						Similar																					Similar
NR00255	Gga.3366.1.S1_at		IL20RA	25	Similar	Similar					Similar					Similar								Similar														Similar									Similar
NR00256	GgaAffx.6445.1.S1_at	XM_421266	TMEM90A	12	Similar
NR00260	GgaAffx.10666.1.S1_at	XM_420047	EFHC1	16	Similar	Similar																																									Similar
NR00263	Gga.2772.2.S1_at			11	Similar	Similar						Similar
NR00264	Gga.2741.4.S1_a_at	NM_001113186	GRIA4	19	Similar	Similar				Similar																												Similar									Similar
NR00272	Gga.1602.1.S1_at		LINGO3	10	Similar	Similar
NR00276	Gga.12709.1.S1_s_at	XM_417089	TRPC4	20	Similar	Similar						Similar	Reciprocal								Similar				Reciprocal										Reciprocal
NR00277	GgaAffx.5656.1.S1_at	XM_421768	TDRD1	19	Similar	Similar																																Similar									Similar
NR00282	Gga.19140.1.S1_at		RBBP6	12	Similar	Similar						Similar
NR00284	Gga.11486.1.S1_at	XM_423225	RPL9	10	Similar	Similar
NR00287	GgaAffx.11426.1.S1_at	NM_001030874	TNFRSF18	10	Similar	Similar						Similar
NR00288	GgaAffx.5056.1.S1_at	XM_421101	ASTL	10	Similar	Similar						Similar
NR00294	GgaAffx.6128.1.S1_at	XM_426289	SLC7A11	18	Similar	Similar																																Similar									Similar
NR00300	GgaAffx.2677.1.S1_at	XM_414113	MYLK3	22	Similar	Similar						Similar									Similar												Similar		Reciprocal
NR00304	GgaAffx.1786.2.S1_s_at	XM_415101	TMEM132B	15	Similar	Similar						Similar							Similar
NR00313	Gga.6017.1.S1_s_at	XM_418872	BLVRA	14	Similar	Similar						Similar
NR00315	GgaAffx.24399.1.S1_at	XM_420748	PCDH7	13	Similar	Similar						Similar
NR00317	Gga.15407.1.S1_s_at	XM_417087	FREM2	10	Similar	Similar						Similar																							Reciprocal
NR00318	Gga.12774.1.S1_at		OPRL1	24	Similar	Similar						Similar	Reciprocal								Similar														Reciprocal
NR00321	GgaAffx.20099.1.S1_at	NM_001010842	HSP25	20	Similar	Similar						Similar									Similar												Similar
NR00325	GgaAffx.24674.1.S1_at	XM_001233072	STX19	13	Similar	Similar																																									Similar
NR00326	Gga.9411.1.S1_at			10	Similar	Similar
NR00330	Gga.15022.1.S1_at			10	Similar	Similar						Similar
NR00332	Gga.15163.1.S1_at	XM_418719	C2H7orf46	15	Similar	Similar																																Similar									Similar
NR00335	Gga.6511.1.A1_at	NM_001031071	GPR126	12	Similar	Similar						Similar
NR00338	Gga.12200.1.S1_at	XM_417637	VPS13D	19	Similar	Similar						Similar									Similar												Similar
NR00339	Gga.5814.1.S1_at	XM_422811	SI	18	Similar	Similar						Similar
NR00347	Gga.16228.1.S1_at	XM_413781	FAM81A	24	Similar	Similar						Similar	Reciprocal						Similar		Similar														Reciprocal
NR00348	Gga.8635.1.S1_at	XM_415247	SLC5A1	10	Similar	Similar						Similar
NR00349	GgaAffx.9878.1.S1_at	XM_419827	KLHL32	17	Similar	Similar																																Similar									Similar
NR00351	GgaAffx.23145.3.S1_s_at	XM_424926	DOCK8	13	Similar	Similar						Similar
NR00352	GgaAffx.3367.1.S1_at	XR_026675	LOC769866	12	Similar	Similar																																Similar
NR00357	GgaAffx.9638.3.S1_s_at			13	Similar	Similar						Similar
NR00369	GgaAffx.13164.1.S1_at	NM_001031036	C1D	16	Similar	Similar						Similar																					Similar
NR00370	Gga.4662.1.S1_at	XM_001233144	CHCHD6	15	Similar	Similar						Similar
NR00371	Gga.18469.1.S1_s_at	XM_424926	DOCK8	15	Similar	Similar						Similar
NR00380	Gga.13274.1.S1_at			12	Similar	Similar																																Similar									Similar
NR00381	Gga.3141.2.S1_at		CNR1	10	Similar	Similar
NR00385	GgaAffx.26156.1.S1_at	XM_417637	VPS13D	12	Similar	Similar						Similar
NR00387	GgaAffx.7430.1.S1_s_at	XR_026769	LOC422652	11	Similar	Similar						Similar
NR00390	GgaAffx.26108.1.S1_at	XM_413781	FAM81A	21	Similar	Similar						Similar									Similar														Reciprocal
NR00394	Gga.18862.1.S1_at	XM_001231902	LOC417726	13	Similar	Similar																																Similar									Similar
NR00396	GgaAffx.21638.1.S1_at			13	Similar	Similar						Similar
NR00398	GgaAffx.5332.1.S1_at	XM_414995	LRGUK	18	Similar	Similar						Similar									Similar
NR00399	Gga.7228.1.S1_at	XM_419013	CMBL	23	Similar	Similar						Similar	Reciprocal						Similar		Similar														Reciprocal
NR00401	Gga.12864.1.S1_at	XM_415931	TEKT1	10	Similar	Similar						Similar
NR00402	GgaAffx.9517.1.S1_at	XM_426178	HS3ST5	10	Similar	Similar
NR00403	GgaAffx.2879.1.S1_at	XM_001234669	NMNAT2	11	Similar	Similar
NR00404	Gga.9367.1.S1_at		TDRD3	10	Similar	Similar
NR00405	Gga.18561.1.S1_s_at	XM_429850	LOC421415	15	Similar	Similar						Similar									Similar
NR00407	Gga.985.1.S1_s_at	NM_001010842	HSP25	18	Similar	Similar						Similar									Similar
NR00408	Gga.6519.1.S1_s_at	NM_001105672	ST7	12	Similar	Similar						Similar
NR00410	Gga.18791.1.S1_at			17	Similar	Similar						Similar									Similar														Reciprocal
NR00412	GgaAffx.9092.1.A1_at			13	Similar	Similar						Similar
NR00413	Gga.16177.1.S1_at			12	Similar	Similar						Similar
NR00414	Gga.241.1.S1_at		DDX4	11	Similar	Similar
NR00419	Gga.17304.1.S1_at			12	Similar	Similar						Similar
NR00422	Gga.10103.1.S1_at		COBL	10	Similar	Similar						Similar
NR00425	Gga.13695.1.S1_at	XM_417089	TRPC4	13	Similar	Similar						Similar
NR00431	Gga.12401.1.S1_at	NM_001199415	PRRG4	10	Similar	Similar						Similar
NR00437	Gga.986.1.S1_s_at		TNFRSF18	10	Similar	Similar
NR00439	GgaAffx.10596.2.S1_s_at	XM_425573	BMX	10	Similar	Similar
NR00442	Gga.14173.1.S1_at			10	Similar	Similar
NR00449	Gga.5965.2.S1_a_at	XM_001233494	CIB1	15		Reciprocal						Reciprocal									Reciprocal
NR00451	Gga.14123.1.S1_at	XM_415036	ISM1	10		Reciprocal
NR00453	Gga.11611.1.S1_at	NM_001199607	WIF1	14		Reciprocal					Reciprocal					Reciprocal	Reciprocal							Reciprocal
NR00457	GgaAffx.6896.1.S1_at	XR_026922	PRKG2	21		Reciprocal					Reciprocal				Reciprocal	Reciprocal								Reciprocal																Similar	Similar							Similar
NR00458	Gga.1171.1.S1_at	NM_204775	LY6E	26		Reciprocal	Similar				Reciprocal					Reciprocal																						Reciprocal									Reciprocal	Similar
NR00460	Gga.12306.1.S1_at	XM_414836	NARFL	17		Reciprocal						Reciprocal		Reciprocal							Reciprocal				Similar
NR00461	Gga.5466.1.S1_at			11		Reciprocal						Reciprocal																						Similar
NR00465	GgaAffx.20481.1.S1_at			24		Reciprocal						Reciprocal							Reciprocal		Reciprocal													Similar	Similar	Similar
NR00467	Gga.17856.1.S1_at			10		Reciprocal																																Reciprocal									Reciprocal	Similar
NR00471	Gga.18200.1.S1_s_at	XM_421140	LTK	16		Similar																																Similar									Similar
NR00473	Gga.15310.1.S1_s_at	XM_001232202	LOC769591	10		Similar						Similar																								Reciprocal
NR00478	GgaAffx.1786.1.S1_at	XM_415101	TMEM132B	10		Similar						Similar																						Reciprocal
NR00480	GgaAffx.282.1.S1_s_at	XM_425880	TMPRSS9	22		Similar					Similar					Similar																						Similar									Similar
NR00483	GgaAffx.3649.1.S1_at			26		Similar	Reciprocal				Similar					Similar								Similar														Similar			Reciprocal						Similar	Reciprocal
NR00484	GgaAffx.25135.1.S1_at	XM_417021	PCDH17	37		Similar						Similar	Reciprocal						Similar		Similar						Reciprocal						Similar	Reciprocal	Reciprocal	Reciprocal
NR00486	Gga.13133.1.S1_at		SNIP1	10		Similar						Similar
NR00487	Gga.1137.1.S2_at	NM_205116	MYBPC3	17		Similar						Similar							Similar
NR00489	Gga.9483.1.S1_at		LOC414835	14		Similar						Similar		Similar															Reciprocal
NR00495	GgaAffx.3927.7.S1_s_at	XM_421657	LOC423786	23			Reciprocal	Reciprocal																														Similar							Similar		Similar	Reciprocal
NR00496	Gga.69.1.S1_at	NM_204269	PAX3	20			Reciprocal	Reciprocal																														Similar							Similar			Reciprocal
NR00497	Gga.18492.1.S1_at	XR_027015	LOC429131	17			Reciprocal	Reciprocal																														Similar			Reciprocal				Similar			Reciprocal
NR00498	GgaAffx.2810.1.S1_at	XM_001232256	LOC769065	31			Reciprocal	Reciprocal								Similar																						Similar		Reciprocal	Reciprocal				Similar		Similar	Reciprocal
NR00499	Gga.14977.1.S1_at	XM_426614	KCNT2	22			Reciprocal																															Similar							Similar		Similar	Reciprocal
NR00500	Gga.2974.1.S1_at	NM_204660	CACNG3	21			Reciprocal	Reciprocal		Similar																												Similar							Similar		Similar
NR00501	GgaAffx.4702.1.S1_at	XM_420284	LOC422307	18			Reciprocal	Reciprocal																														Similar										Reciprocal
NR00502	Gga.18840.1.S1_at	XM_429794	LOC420864	25			Reciprocal	Reciprocal																														Seed							Similar		Similar	Reciprocal
NR00503	Gga.10552.1.S1_at	NM_001082419	LOC424018	23			Reciprocal	Reciprocal																														Similar							Similar		Similar	Reciprocal
NR00504	GgaAffx.9799.1.S1_at	XM_001233290	TMPRSS7	19			Reciprocal	Reciprocal																														Similar							Similar
NR00505	GgaAffx.2157.2.S1_s_at	XM_413756	CA12	32			Reciprocal	Reciprocal								Similar								Similar														Similar			Reciprocal				Similar		Similar	Reciprocal
NR00507	GgaAffx.2399.2.S1_at	XM_425066	TRPM1	37			Reciprocal	Reciprocal			Similar				Similar	Similar	Similar							Similar														Similar		Reciprocal	Reciprocal				Similar		Similar	Reciprocal
NR00508	GgaAffx.6909.1.S1_at	XM_422512	LOC424679	29			Reciprocal									Similar								Similar														Similar			Reciprocal				Similar		Similar	Reciprocal
NR00509	GgaAffx.8101.1.S1_at	XM_426036	LOC428479	14			Reciprocal	Reciprocal																														Similar
NR00510	Gga.7157.1.S1_at	XM_414868	PRKCB	17			Reciprocal	Reciprocal		Similar																												Similar
NR00511	Gga.6256.2.S1_a_at	XM_001232828	GNMT	31			Reciprocal	Reciprocal								Similar	Similar							Similar														Similar			Reciprocal				Similar		Similar	Reciprocal
NR00512	GgaAffx.3395.1.S1_at			17			Reciprocal	Reciprocal																														Similar							Similar
NR00513	GgaAffx.3061.1.S1_s_at	XM_415868	DOC2B	22			Reciprocal	Reciprocal																														Similar							Similar		Similar
NR00514	Gga.581.1.S1_at	NM_205093	RORB	33			Reciprocal	Reciprocal								Similar								Similar														Similar			Reciprocal				Similar		Similar	Reciprocal
NR00515	Gga.10267.1.S1_s_at	XM_416568	IGSF11	16			Reciprocal																															Similar									Similar	Reciprocal
NR00516	GgaAffx.5611.1.S1_at	XM_421973	CERKL	18			Reciprocal	Reciprocal																														Similar							Similar
NR00517	GgaAffx.2810.2.S1_s_at	XM_425069	WDR72	23			Reciprocal																															Similar							Similar		Similar	Reciprocal
NR00518	GgaAffx.11126.1.A1_s_at	NM_001101730	NEFM	32			Reciprocal	Reciprocal								Similar								Similar														Similar			Reciprocal				Similar		Similar	Reciprocal
NR00519	GgaAffx.25580.1.S1_s_at	NM_001101730	NEFM	26			Reciprocal	Reciprocal																														Similar			Reciprocal				Similar		Similar	Reciprocal
NR00520	Gga.555.1.S1_at	NM_205065	PAX7	33			Reciprocal	Reciprocal								Similar	Similar							Similar														Similar			Reciprocal				Similar		Similar	Reciprocal
NR00521	GgaAffx.25985.1.S1_at	XM_413766	OTUD7A	13			Reciprocal	Reciprocal																														Similar							Similar			Reciprocal
NR00522	GgaAffx.3255.1.S1_at		WNK2	22			Reciprocal	Reciprocal																														Similar							Similar		Similar	Reciprocal
NR00523	GgaAffx.2167.1.S1_at	XM_426552	VWC2L	16			Reciprocal	Reciprocal																														Similar										Reciprocal
NR00525	Gga.18815.1.S1_at			27			Reciprocal									Similar																						Similar			Reciprocal				Similar		Similar	Reciprocal
NR00526	Gga.13756.1.S1_at			25			Reciprocal	Reciprocal																														Similar			Reciprocal				Similar		Similar	Reciprocal
NR00529	Gga.12701.1.S1_at		TUB	19			Reciprocal	Reciprocal																														Similar			Reciprocal							Reciprocal
NR00530	GgaAffx.10408.1.S1_at	XM_425563	IL1RAPL1	24			Reciprocal																															Similar			Reciprocal				Similar		Similar	Reciprocal
NR00532	GgaAffx.25817.1.S1_s_at	XM_415444	KIAA1529	31			Reciprocal									Similar								Similar														Similar			Reciprocal				Similar		Similar	Reciprocal
NR00534	GgaAffx.4089.1.S1_s_at	XM_417888	UBASH3B	29			Reciprocal									Similar								Similar														Similar			Reciprocal				Similar		Similar	Reciprocal
NR00535	GgaAffx.2793.1.S1_at	XM_415703	TSPAN10	10			Reciprocal	Reciprocal																																					Similar			Reciprocal
NR00536	GgaAffx.7816.1.S1_at	XM_001231937	UST	18			Reciprocal	Reciprocal																														Similar			Reciprocal							Reciprocal
NR00537	GgaAffx.22620.1.S1_at	NM_001079473	SLC8A1	24			Reciprocal	Reciprocal																														Similar		Reciprocal	Reciprocal				Similar			Reciprocal
NR00538	Gga.453.1.S1_s_at	NM_001079473	SLC8A1	21			Reciprocal									Similar																						Similar			Reciprocal				Similar		Similar	Reciprocal
NR00539	GgaAffx.26682.1.S1_s_at	XM_420992	TUB	19			Reciprocal	Reciprocal																														Similar			Reciprocal							Reciprocal
NR00540	Gga.14573.1.S1_at	XM_418000	PPM1J	16			Reciprocal	Reciprocal																														Similar							Similar			Reciprocal
NR00541	GgaAffx.3939.2.S1_s_at	XM_418545	DPP6	19			Reciprocal																															Similar									Similar
NR00542	GgaAffx.2399.1.S1_s_at	XM_425066	TRPM1	30			Reciprocal									Similar								Similar														Similar			Reciprocal				Similar		Similar	Reciprocal
NR00544	GgaAffx.10061.1.S1_at	XM_001233483	ELAVL2	33			Reciprocal	Reciprocal								Similar								Similar														Similar			Reciprocal				Similar		Similar	Reciprocal
NR00545	Gga.7493.1.S1_at			29			Reciprocal									Similar								Similar														Similar			Reciprocal				Similar		Similar	Reciprocal
NR00546	Gga.11968.1.S1_at	XM_419807	QRSL1	21			Reciprocal	Reciprocal																Similar														Similar							Similar			Reciprocal
NR00547	Gga.19225.1.S1_at			30			Reciprocal									Similar								Similar														Similar			Reciprocal				Similar		Similar	Reciprocal
NR00548	GgaAffx.4169.1.S1_at	XM_421033	MUC	11			Reciprocal	Reciprocal																																					Similar
NR00549	GgaAffx.2399.3.S1_s_at	XM_425066	TRPM1	31			Reciprocal								Similar	Similar								Similar														Similar			Reciprocal				Similar		Similar	Reciprocal
NR00551	Gga.19763.1.S1_at	XM_416703	LOC418495	35			Reciprocal	Reciprocal								Similar								Similar														Similar		Reciprocal	Reciprocal				Similar		Similar	Reciprocal
NR00552	GgaAffx.3939.1.S1_at	XM_418545	DPP6	23			Reciprocal																															Similar									Similar	Reciprocal
NR00553	GgaAffx.21832.1.S1_s_at	NM_001001743	FGF13	24			Reciprocal			Similar																												Similar							Similar		Similar	Reciprocal
NR00554	GgaAffx.26678.1.S1_at	XM_417962	NUAK2	14			Reciprocal																															Similar
NR00555	GgaAffx.1639.1.S1_at	XM_426614	KCNT2	18			Reciprocal																															Similar							Similar
NR00557	GgaAffx.6079.2.S1_s_at	XM_001234269	KCNK2	26			Reciprocal									Similar								Similar														Similar			Reciprocal				Similar		Similar	Reciprocal
NR00558	Gga.17533.1.S1_at	XM_423897	SEMA3B	19			Reciprocal	Reciprocal																														Similar							Similar			Reciprocal
NR00559	Gga.78.1.A1_at	NM_205452	PTH	14			Reciprocal																															Similar
NR00561	Gga.15069.1.S1_at			12			Reciprocal																															Similar
NR00562	GgaAffx.9805.1.S1_s_at	XM_001233290	TMPRSS7	21			Reciprocal			Similar																												Similar							Similar		Similar
NR00569	GgaAffx.9689.1.S1_at			13			Reciprocal	Reciprocal																														Similar
NR00570	Gga.7148.1.S1_at	XM_414166	PLCG2	19			Reciprocal			Similar																												Similar							Similar
NR00571	GgaAffx.6697.1.S1_s_at	XM_419521	FEZ2	25			Reciprocal									Similar																						Similar			Reciprocal				Similar		Similar	Reciprocal
NR00572	GgaAffx.26426.1.S1_s_at	XM_422624	SCG2	26			Reciprocal				Similar					Similar																						Similar			Reciprocal						Similar	Reciprocal
NR00574	GgaAffx.3255.1.S1_s_at	XM_414326	WNK2	19			Reciprocal			Similar																												Similar							Similar
NR00575	Gga.6157.1.S1_at			32			Reciprocal									Similar								Similar														Similar		Reciprocal	Reciprocal				Similar		Similar	Reciprocal
NR00576	Gga.676.1.S1_at	XM_414435	CNTN4	19			Reciprocal	Reciprocal														Similar			Similar																				Similar	Similar
NR00578	GgaAffx.4776.1.S1_s_at	XM_418597	MYO3A	25			Reciprocal	Reciprocal																	Similar													Similar							Similar		Similar	Reciprocal
NR00579	GgaAffx.3128.1.S1_at	XM_414315	LOC415972	25			Reciprocal																															Similar							Similar		Similar	Reciprocal
NR00580	Gga.7436.1.S1_at			10			Reciprocal	Reciprocal
NR00581	Gga.19843.1.S1_s_at	XM_001235264	DENND5B	30			Reciprocal			Similar																												Similar							Similar		Similar	Reciprocal
NR00582	Gga.654.1.S2_at		RET	13			Reciprocal																															Similar
NR00583	GgaAffx.24050.1.S1_at	XM_426046	CDH18	16			Reciprocal			Similar																												Similar									Similar
NR00584	Gga.14807.1.S1_at			17			Reciprocal																															Similar							Similar		Similar
NR00585	Gga.15566.1.A1_at	XM_001234311	TMSB10	15			Reciprocal	Reciprocal																														Similar							Similar			Reciprocal
NR00587	GgaAffx.6079.1.S1_at	XM_001234269	KCNK2	18			Reciprocal																															Similar							Similar			Reciprocal
NR00588	Gga.16633.1.S1_at	XM_429708	LOC419830	17			Reciprocal																															Similar										Reciprocal
NR00589	GgaAffx.24802.1.S1_at	NM_001172781	HTR1B	18			Reciprocal	Reciprocal																														Similar							Similar		Similar
NR00590	Gga.6989.1.S1_at	XM_414461	MRPS25	13			Reciprocal	Reciprocal																														Similar			Reciprocal							Reciprocal
NR00591	GgaAffx.24053.1.S1_s_at	XM_001235264	DENND5B	22			Reciprocal			Similar																												Similar							Similar		Similar
NR00593	Gga.4464.1.S1_a_at		ADIPOR2	10			Reciprocal	Reciprocal																																					Similar
NR00594	GgaAffx.5731.1.S1_at			10			Reciprocal																															Similar
NR00595	Gga.10340.1.S1_at	XM_414807	FLCN	13			Reciprocal	Reciprocal																														Similar
NR00597	Gga.13651.1.S1_at			28			Reciprocal	Reciprocal								Similar	Similar							Similar																Reciprocal	Reciprocal				Similar			Reciprocal
NR00598	Gga.12701.1.S1_s_at	XM_420992	TUB	24			Reciprocal	Reciprocal																Similar														Similar			Reciprocal				Similar			Reciprocal
NR00599	GgaAffx.22378.1.S1_at	XM_414166	PLCG2	13			Reciprocal	Reciprocal		Similar																												Similar							Similar
NR00600	GgaAffx.20296.1.S1_s_at		LOC777450	23			Reciprocal									Similar								Similar														Similar							Similar		Similar
NR00602	Gga.9039.1.S1_at	XM_425035	GOLM1	28			Reciprocal			Similar																												Similar							Similar		Similar	Reciprocal
NR00604	Gga.3178.1.S1_at		DACH2	30			Reciprocal									Similar								Similar														Similar			Reciprocal				Similar		Similar	Reciprocal
NR00606	GgaAffx.3568.2.S1_at	XM_414180	CRISPLD2	11			Reciprocal																															Similar
NR00609	Gga.286.1.S1_at	NM_204761	SOX14	22			Reciprocal				Similar																											Similar		Reciprocal	Reciprocal							Reciprocal
NR00610	GgaAffx.2157.1.S1_at	XM_413756	CA12	39			Reciprocal				Similar				Similar	Similar	Similar							Similar														Similar		Reciprocal	Reciprocal				Similar		Similar	Reciprocal
NR00611	Gga.37.1.A1_x_at			10			Reciprocal																															Similar
NR00612	Gga.14325.1.A1_at			11			Reciprocal																															Similar
NR00614	Gga.88.1.S1_s_at	XM_426046	CDH18	21			Reciprocal			Similar																												Similar							Similar		Similar
NR00615	Gga.607.1.S1_at	NM_205132	BMPR1B	25			Reciprocal			Similar																												Similar							Similar		Similar	Reciprocal
NR00616	GgaAffx.11922.2.A1_s_at	NM_001012835	GNB1	27			Reciprocal									Similar																						Similar			Reciprocal				Similar		Similar	Reciprocal
NR00617	GgaAffx.3939.2.S1_at	XM_418545	DPP6	13			Reciprocal																															Similar									Similar
NR00622	GgaAffx.10901.2.S1_s_at	XM_417073	ATP7B	33			Reciprocal									Similar	Similar							Similar														Similar			Reciprocal				Similar		Similar	Reciprocal
NR00623	Gga.16937.1.S1_at		JAKMIP1	13			Reciprocal																															Similar										Reciprocal
NR00624	Gga.7262.4.S1_at		MRRF	12			Reciprocal																															Similar
NR00626	GgaAffx.22378.1.S1_s_at	XM_414166	PLCG2	22			Reciprocal			Similar																												Similar							Similar		Similar
NR00627	Gga.138.1.S1_at	NM_204120	EDNRB2	41			Reciprocal		Similar		Similar				Similar	Seed	Similar							Similar														Similar		Reciprocal	Reciprocal				Similar		Similar	Reciprocal
NR00630	GgaAffx.107.1.S1_at	XM_413969	ISOC1	33			Reciprocal	Reciprocal								Similar								Similar														Similar		Reciprocal	Reciprocal				Similar		Similar	Reciprocal
NR00632	Gga.609.1.S1_at		CTR BETA 2	17			Reciprocal																															Similar							Similar			Reciprocal
NR00634	Gga.11378.1.S1_s_at	NM_001199476	PMP2	28			Reciprocal									Similar								Similar														Similar			Reciprocal				Similar		Similar	Reciprocal
NR00636	Gga.8941.1.S1_s_at		TXN2	19			Reciprocal	Reciprocal								Similar								Similar														Similar			Reciprocal				Similar			Reciprocal
NR00638	GgaAffx.8616.1.S1_x_at		LOC429920	18			Reciprocal																															Similar			Reciprocal							Reciprocal
NR00640	GgaAffx.10901.1.S1_at	XM_417073	ATP7B	22			Reciprocal									Similar								Similar																Reciprocal	Reciprocal				Similar			Reciprocal
NR00641	Gga.1594.1.S1_s_at	XM_416568	IGSF11	11			Reciprocal																															Similar
NR00642	GgaAffx.25325.2.S1_at		NTNG1	14			Reciprocal																															Similar									Similar
NR00643	Gga.13258.1.S1_at			15			Reciprocal																															Similar									Similar
NR00644	GgaAffx.26700.3.S1_s_at	XM_414868	PRKCB	12			Reciprocal																															Similar							Similar
NR00645	GgaAffx.7339.2.S1_s_at	NM_001048079	CNTNAP5	16			Reciprocal				Similar																											Similar										Reciprocal
NR00647	GgaAffx.9513.1.S1_at	XM_426351	DRD5	15			Reciprocal																															Similar
NR00648	Gga.16468.1.S1_at			25			Reciprocal									Similar																						Similar			Reciprocal						Similar	Reciprocal
NR00653	GgaAffx.282.2.S1_s_at	XM_425880	TMPRSS9	13			Reciprocal				Similar					Similar
NR00657	Gga.10938.1.S1_at			16			Reciprocal			Similar																												Similar
NR00658	Gga.444.1.S1_at	XM_425861	LOC428301	27			Reciprocal									Similar								Similar																	Reciprocal				Similar		Similar	Reciprocal
NR00659	GgaAffx.10755.1.S1_at	XM_001234388	LOC771085	23			Reciprocal																															Similar							Similar		Similar	Reciprocal
NR00665	Gga.18415.1.S1_at		ELAVL2	13			Reciprocal																															Similar							Similar
NR00667	GgaAffx.25253.1.S1_at	XM_419361	SPDYA	12			Reciprocal																															Similar
NR00669	GgaAffx.1590.1.S1_at	XM_417778	TFAP2E	37			Reciprocal				Similar				Similar	Similar	Similar							Similar						Reciprocal								Similar		Reciprocal	Reciprocal				Similar		Similar	Reciprocal
NR00670	GgaAffx.6997.1.S1_at	XM_422027	SLC38A11	42			Reciprocal		Similar		Similar				Similar	Similar	Similar							Similar														Similar		Reciprocal	Reciprocal				Similar		Similar	Reciprocal
NR00673	GgaAffx.2049.1.S1_at	NM_001144848	DRD1	38			Reciprocal				Similar				Similar	Similar								Similar														Similar		Reciprocal	Reciprocal				Similar		Similar	Reciprocal
NR00676	GgaAffx.26097.1.S1_at	NM_001162405	GPER	19			Reciprocal																															Similar							Similar		Similar
NR00678	Gga.2713.1.S1_at		KCNG2	13			Reciprocal																															Similar									Similar
NR00679	GgaAffx.7969.2.S1_s_at	NM_001004383	LARGE	24			Reciprocal			Similar																												Similar							Similar		Similar
NR00684	Gga.2278.1.S1_at	XM_415444	KIAA1529	32			Reciprocal								Similar	Similar								Similar														Similar			Reciprocal				Similar		Similar	Reciprocal
NR00685	GgaAffx.11848.1.S1_s_at	NM_001006362	HIBADH	26			Reciprocal																	Similar														Similar							Similar		Similar	Reciprocal
NR00686	Gga.13405.1.S1_a_at	XM_001235367	LOC776149	19			Reciprocal																															Similar									Similar
NR00687	GgaAffx.20791.1.S1_at			18			Reciprocal									Similar								Similar																	Reciprocal				Similar			Reciprocal
NR00688	Gga.10360.1.S1_at	XM_418545	DPP6	17			Reciprocal			Similar																												Similar									Similar
NR00689	GgaAffx.13227.1.S1_s_at	NM_001008455	ATP6V0D2	11			Reciprocal																																						Similar			Reciprocal
NR00690	GgaAffx.20966.1.S1_s_at	XM_420476	LOC422513	22			Reciprocal				Similar					Similar								Similar														Similar									Similar
NR00692	GgaAffx.843.5.S1_at	XR_027065	GTF2IRD1	10			Reciprocal																															Similar							Similar
NR00693	GgaAffx.10851.1.S1_s_at	NM_001098609	PCDH8	18			Reciprocal																															Similar									Similar	Reciprocal
NR00695	Gga.15197.1.S1_at			16			Reciprocal																															Similar									Similar
NR00697	Gga.654.1.S1_at	NM_205190	RET	16			Reciprocal																															Similar									Similar
NR00699	Gga.7290.1.S1_at			24			Reciprocal																	Similar														Similar			Reciprocal				Similar		Similar	Reciprocal
NR00700	GgaAffx.2427.1.S1_at	NM_001115080	MLPH	35			Reciprocal				Similar				Similar	Similar								Similar														Similar		Reciprocal	Reciprocal				Similar		Similar	Reciprocal
NR00701	GgaAffx.10696.1.S1_at	NM_001128637	PLCXD1	10			Reciprocal									Similar																								Reciprocal	Reciprocal							Reciprocal
NR00705	Gga.2980.1.S1_at	NM_001030336	IRX2	14			Reciprocal																																		Reciprocal				Similar			Reciprocal
NR00706	GgaAffx.4393.3.S1_s_at	XR_026763	LOC771298	14			Reciprocal																															Similar									Similar
NR00707	Gga.13484.1.S1_at	NM_204571	IL15	24			Reciprocal			Similar															Similar													Similar							Similar
NR00709	Gga.9234.1.S1_at			20			Reciprocal																															Similar							Similar		Similar	Reciprocal
NR00711	GgaAffx.6742.1.S1_at	XM_001235375	KCNK13	28			Reciprocal								Similar	Similar								Similar																Reciprocal	Reciprocal				Similar		Similar	Reciprocal
NR00713	GgaAffx.22125.1.S1_at	NM_001199460	CPNE8	32			Reciprocal				Similar					Similar	Similar							Similar														Similar			Reciprocal						Similar	Reciprocal
NR00715	GgaAffx.2796.1.S1_s_at	XM_413798	UNC13C	19			Reciprocal																															Similar							Similar		Similar
NR00717	Gga.11912.1.S1_at	XM_423026	DIRAS2	32			Reciprocal								Similar	Similar								Similar														Similar		Reciprocal	Reciprocal				Similar		Similar	Reciprocal
NR00718	Gga.12539.1.S1_at		NPLOC4	30			Reciprocal				Similar					Similar	Similar							Similar														Similar		Reciprocal	Reciprocal						Similar	Reciprocal
NR00719	Gga.12811.1.S1_at		NUAK2	23			Reciprocal				Similar					Similar																						Similar			Reciprocal						Similar	Reciprocal
NR00721	Gga.12900.1.S1_at		CCNJL	16			Reciprocal																															Similar									Similar
NR00726	Gga.3322.1.S1_at			11			Reciprocal			Similar																												Similar							Similar
NR00727	Gga.11039.1.S1_at	NM_001037825	IL9	37			Reciprocal								Similar	Similar								Similar														Similar		Reciprocal	Reciprocal				Similar		Similar	Reciprocal
NR00730	GgaAffx.12013.1.S1_s_at		CAT	27			Similar								Reciprocal	Reciprocal								Reciprocal														Reciprocal		Similar	Similar				Reciprocal			Similar
NR00737	Gga.17109.1.S1_at			33			Similar		Reciprocal		Reciprocal					Reciprocal	Reciprocal							Reciprocal														Reciprocal		Similar	Similar							Similar
NR00740	GgaAffx.23729.2.S1_s_at	XM_420635	SEC24D	38			Similar		Reciprocal		Reciprocal					Reciprocal	Reciprocal							Reciprocal						Similar										Similar	Similar			Similar				Similar
NR00741	GgaAffx.20547.1.S1_s_at			26			Similar								Reciprocal	Reciprocal								Reciprocal														Reciprocal		Similar	Similar				Reciprocal			Similar
NR00745	Gga.4851.1.S1_at	NM_205380	COL3A1	40			Similar		Reciprocal		Reciprocal				Reciprocal	Reciprocal	Reciprocal							Reciprocal						Similar								Reciprocal		Similar	Similar				Reciprocal		Reciprocal	Similar
NR00746	GgaAffx.6052.1.S1_s_at	XR_027224	LOC422427	15			Similar																															Reciprocal							Reciprocal		Reciprocal
NR00747	Gga.19151.1.S1_at	XM_416217	NFAM1	15			Similar																															Reciprocal		Similar	Similar							Similar
NR00750	Gga.16041.1.S1_at			25			Similar									Reciprocal	Reciprocal							Reciprocal														Reciprocal			Similar						Reciprocal	Similar
NR00751	GgaAffx.12943.1.S1_at	NM_001030343	CHST10	28			Similar				Reciprocal					Reciprocal	Reciprocal							Reciprocal														Reciprocal			Similar						Reciprocal	Similar
NR00752	Gga.846.1.S1_at	NM_205485	IL1R1	10			Similar	Similar									Reciprocal																							Similar	Similar
NR00753	Gga.17348.1.S1_s_at	NM_001039300	CAMK2D	17			Similar																															Reciprocal									Reciprocal
NR00754	Gga.16573.1.S1_at			10			Similar	Similar																																	Similar				Reciprocal			Similar
NR00755	GgaAffx.13151.1.S1_at		FUT8	38			Similar		Reciprocal		Reciprocal				Reciprocal	Reciprocal	Reciprocal							Reciprocal																Similar	Similar				Reciprocal		Reciprocal	Similar
NR00757	Gga.9675.1.S1_at	XM_417172	PDGFD	26			Similar									Reciprocal	Reciprocal							Reciprocal														Reciprocal			Similar						Reciprocal	Similar
NR00762	Gga.3048.2.S1_a_at	XM_426978	C14orf4	23			Similar	Similar							Reciprocal									Reciprocal						Similar										Similar	Similar				Reciprocal			Similar
NR00766	GgaAffx.23004.1.S1_at		RSRC1	16			Similar																															Reciprocal							Reciprocal
NR00774	GgaAffx.6469.1.S1_s_at	XM_426444	LTBP2	39			Similar				Reciprocal				Reciprocal	Reciprocal								Reciprocal														Reciprocal		Similar	Similar				Reciprocal		Reciprocal	Similar
NR00778	GgaAffx.23729.1.S1_at	XM_420635	SEC24D	42			Similar		Reciprocal		Reciprocal				Reciprocal	Reciprocal	Reciprocal							Reciprocal						Similar								Reciprocal		Similar	Similar			Similar			Reciprocal	Similar
NR00789	Gga.14182.1.S1_at	XM_414882	HS3ST2	18			Similar									Reciprocal																						Reciprocal									Reciprocal
NR00791	Gga.11040.1.S1_at	XM_415671	CCDC45	22			Similar				Reciprocal																											Reciprocal			Similar							Similar
NR00795	GgaAffx.23747.1.S1_s_at	NM_001039300	CAMK2D	13			Similar																															Reciprocal									Reciprocal
NR00796	Gga.2551.2.S1_a_at	NM_205304	LTF	16			Similar	Similar														Reciprocal			Reciprocal																				Reciprocal
NR00800	Gga.7389.1.S1_at	XM_414208	GALNS	14			Similar																															Reciprocal
NR00801	Gga.10528.2.A1_at	XM_001234924	PROK2	26			Similar									Reciprocal								Reciprocal														Reciprocal		Similar	Similar						Reciprocal	Similar
NR00809	Gga.126.1.S1_at	NM_204237	TLE4	16			Similar	Similar																	Reciprocal																				Reciprocal
NR00811	GgaAffx.21154.1.S1_s_at			12			Similar	Similar														Reciprocal			Reciprocal																				Reciprocal
NR00815	Gga.11903.1.S1_at		GRAMD3	14			Similar	Similar																						Similar															Reciprocal			Similar
NR00816	Gga.5879.1.S1_at			28			Similar									Reciprocal	Reciprocal							Reciprocal														Reciprocal			Similar						Reciprocal	Similar
NR00817	Gga.4630.1.S1_s_at	XM_416106	NAP1L1	16			Similar																															Reciprocal									Reciprocal	Similar
NR00818	Gga.6025.1.S1_s_at	NM_001031345	CTSS	39			Similar		Reciprocal		Reciprocal				Reciprocal	Reciprocal	Reciprocal							Reciprocal														Reciprocal		Similar	Similar				Reciprocal		Reciprocal	Similar
NR00822	Gga.5631.1.S1_at	XM_416166	IKBIP	13			Similar	Similar																														Reciprocal			Similar				Reciprocal			Similar
NR00823	Gga.1473.1.S1_at		JUN	18			Similar																															Reciprocal			Similar				Reciprocal			Similar
NR00829	Gga.19233.1.S1_s_at	NM_001031291	PDE4B	23			Similar			Reciprocal																												Reciprocal							Reciprocal		Reciprocal	Similar
NR00832	Gga.3264.1.S1_at	NM_204118	AHR	41			Similar		Reciprocal		Reciprocal				Reciprocal	Reciprocal	Reciprocal							Reciprocal														Reciprocal		Similar	Similar				Reciprocal		Reciprocal	Similar
NR00836	Gga.485.1.S1_a_at	NM_204771	TEAD4	40			Similar	Similar	Reciprocal		Reciprocal					Reciprocal	Reciprocal							Reciprocal						Similar										Similar	Similar				Reciprocal		Reciprocal	Similar
NR00837	Gga.17011.1.S1_at	NM_001031132	SGK196	35			Similar		Reciprocal						Reciprocal	Reciprocal	Reciprocal							Reciprocal														Reciprocal		Similar	Similar				Reciprocal		Reciprocal	Similar
NR00839	Gga.15977.1.S1_at			20			Similar																															Reciprocal			Similar							Similar
NR00844	GgaAffx.20773.1.S1_s_at	XM_425633	B3GALTL	39			Similar		Reciprocal		Reciprocal				Reciprocal	Reciprocal	Reciprocal							Reciprocal														Reciprocal		Similar	Similar				Reciprocal		Reciprocal	Similar
NR00849	GgaAffx.12207.1.S1_at	NM_001039300	CAMK2D	13			Similar																															Reciprocal
NR00851	Gga.12347.1.S1_at	XM_001232468	VEGFC	37			Similar				Reciprocal				Reciprocal	Reciprocal	Reciprocal							Reciprocal														Reciprocal		Similar	Similar				Reciprocal		Reciprocal	Similar
NR00854	Gga.18428.1.S1_at			17			Similar																															Reciprocal									Reciprocal
NR00856	GgaAffx.8040.1.S1_s_at	XM_416314	ALDH1L2	18			Similar	Similar		Reciprocal								Similar																				Reciprocal							Reciprocal
NR00859	GgaAffx.12471.1.S1_s_at	NM_001031013	C2H18orf1	17			Similar																															Reciprocal			Similar							Similar
NR00860	GgaAffx.23039.3.S1_s_at	NM_001199605	MON2	17			Similar	Similar																Reciprocal																					Reciprocal
NR00862	Gga.2102.1.S1_at			13			Similar	Similar																	Reciprocal																				Reciprocal
NR00864	Gga.11436.1.S1_a_at	XM_418829	STARD3NL	23			Similar	Similar																Reciprocal						Similar								Reciprocal		Similar	Similar				Reciprocal			Similar
NR00867	GgaAffx.24019.2.S1_at	XM_416349	DENND2A	37			Similar		Reciprocal		Reciprocal				Reciprocal	Reciprocal	Reciprocal							Reciprocal														Reciprocal		Similar	Similar						Reciprocal	Similar
NR00868	GgaAffx.20501.1.S1_at			19			Similar																															Reciprocal							Reciprocal		Reciprocal
NR00869	Gga.5113.1.S1_s_at	XM_420635	SEC24D	29			Similar	Similar			Reciprocal																			Similar										Similar	Similar							Similar
NR00872	Gga.14408.1.S1_at	XM_414378	TMEM43	29			Similar				Reciprocal					Reciprocal	Reciprocal																					Reciprocal			Similar						Reciprocal	Similar
NR00873	Gga.19008.1.S1_at			33			Similar	Similar			Reciprocal					Reciprocal								Reciprocal														Reciprocal		Similar	Similar				Reciprocal			Similar
NR00879	GgaAffx.5070.1.S1_s_at	NM_001004766	FUT8	41			Similar		Reciprocal		Reciprocal				Reciprocal	Reciprocal	Reciprocal							Reciprocal														Reciprocal		Similar	Similar				Reciprocal		Reciprocal	Similar
NR00880	Gga.11436.3.S1_a_at		STARD3NL	23			Similar	Similar							Reciprocal									Reciprocal														Reciprocal		Similar	Similar				Reciprocal			Similar
NR00883	Gga.17043.1.S1_at			34			Similar	Similar								Reciprocal	Reciprocal							Reciprocal														Reciprocal		Similar	Similar				Reciprocal		Reciprocal	Similar
NR00884	Gga.12026.1.S1_at	XM_419430	NENF	26			Similar																															Reciprocal			Similar				Reciprocal		Reciprocal	Similar
NR00889	Gga.10673.1.S1_at	XM_001232740	LRRC20	13			Similar																															Reciprocal
NR00891	Gga.12192.1.S1_at		OSMR	30			Similar	Similar								Reciprocal	Reciprocal							Reciprocal																Similar	Similar				Reciprocal		Reciprocal	Similar
NR00892	Gga.19409.1.S1_at		COL4A2	36			Similar	Similar	Reciprocal		Reciprocal				Reciprocal	Reciprocal	Reciprocal							Reciprocal														Reciprocal		Seed	Similar				Reciprocal			Similar
NR00893	Gga.2073.1.S1_at	XM_423116	LOC395532	41			Similar				Reciprocal				Reciprocal	Reciprocal	Reciprocal							Reciprocal														Reciprocal		Similar	Similar				Reciprocal		Reciprocal	Similar
NR00894	GgaAffx.6429.1.S1_at	XR_027202	LOC422502	33			Similar	Similar	Reciprocal							Reciprocal	Reciprocal							Reciprocal														Reciprocal		Similar	Similar				Reciprocal		Reciprocal	Similar
NR00896	Gga.1908.1.S2_at		LOC776281	18			Similar	Similar			Reciprocal																											Reciprocal			Similar							Similar
NR00897	GgaAffx.23017.1.S1_at	NM_001017413	PTX3	19			Similar																															Reciprocal									Reciprocal
NR00899	Gga.8797.1.S1_at			40			Similar		Reciprocal		Reciprocal				Reciprocal	Reciprocal	Reciprocal							Reciprocal														Reciprocal		Similar	Similar				Reciprocal		Reciprocal	Similar
NR00900	GgaAffx.8326.1.A1_at	XM_001231754	LOC768681	11			Similar																															Reciprocal
NR00903	GgaAffx.25090.1.S1_s_at	NM_001162390	COL4A2	38			Similar	Similar	Reciprocal		Reciprocal				Reciprocal	Reciprocal	Reciprocal							Reciprocal														Reciprocal		Similar	Similar				Reciprocal		Reciprocal	Similar
NR00904	Gga.15889.1.S1_at	NM_001031525	PCMT1	15			Similar	Similar																														Reciprocal										Similar
NR00905	GgaAffx.7832.1.S1_at	XM_426484	FRMD6	16			Similar																															Reciprocal							Reciprocal		Reciprocal
NR00907	Gga.19334.1.S1_at	XM_413705	ADPGK	33			Similar	Similar			Reciprocal					Reciprocal	Reciprocal							Reciprocal														Reciprocal		Similar	Similar				Reciprocal			Similar
NR00908	GgaAffx.21165.1.S1_s_at			23			Similar	Similar								Reciprocal	Reciprocal							Reciprocal														Reciprocal		Similar	Similar							Similar
NR00909	Gga.7664.1.S1_at	XM_416784	PRRG1	18			Similar																															Reciprocal									Reciprocal	Similar
NR00913	Gga.8570.1.S1_at			37			Similar								Reciprocal	Reciprocal								Reciprocal														Reciprocal		Similar	Similar				Reciprocal		Reciprocal	Similar
NR00915	Gga.5735.1.S1_at	NM_204458	RFTN1	38			Similar	Similar	Reciprocal		Reciprocal				Reciprocal	Reciprocal	Reciprocal							Reciprocal														Reciprocal		Similar	Similar				Reciprocal		Reciprocal	Similar
NR00916	Gga.7400.1.S1_at			26			Similar	Similar	Reciprocal							Reciprocal	Reciprocal							Reciprocal														Reciprocal		Similar	Similar							Similar
NR00919	Gga.3878.1.S1_at	NM_204248	SMAD6	34			Similar	Similar								Reciprocal	Reciprocal							Reciprocal														Reciprocal		Similar	Similar						Reciprocal	Similar
NR00920	GgaAffx.21342.1.S1_at			40			Similar	Similar	Reciprocal		Reciprocal				Reciprocal	Reciprocal	Reciprocal							Reciprocal														Reciprocal		Similar	Similar				Reciprocal		Reciprocal	Similar
NR00921	Gga.4494.1.S1_at			16			Similar	Similar																														Reciprocal			Similar							Similar
NR00925	Gga.13257.1.S1_at		FAM120B	16			Similar	Similar																														Reciprocal										Similar
NR00928	GgaAffx.8143.1.S1_s_at	XM_416350	ADCK2	14			Similar																															Reciprocal									Reciprocal
NR00929	Gga.16558.1.S1_at			16			Similar	Similar		Reciprocal																												Reciprocal
NR00930	Gga.17160.1.S1_at			18			Similar	Similar																														Reciprocal										Similar
NR00931	Gga.19409.1.S1_s_at		COL4A2	43			Similar	Similar	Reciprocal		Reciprocal				Reciprocal	Reciprocal	Reciprocal							Reciprocal														Reciprocal		Similar	Seed				Reciprocal		Reciprocal	Similar
NR00933	Gga.4196.1.S1_a_at		ABLIM2	28			Similar	Similar							Reciprocal	Reciprocal	Reciprocal																					Reciprocal		Similar	Similar						Reciprocal	Similar
NR00934	Gga.9667.1.S1_a_at	XM_001231434	CHODL	43			Similar	Similar			Reciprocal				Reciprocal	Reciprocal	Reciprocal							Reciprocal														Reciprocal		Similar	Similar				Reciprocal		Reciprocal	Similar
NR00935	GgaAffx.7184.2.S1_at	NM_001031295	LRRC40	25			Similar	Similar		Reciprocal																												Reciprocal							Reciprocal		Reciprocal
NR00936	Gga.8078.1.S1_at	XM_416936	GAS6	27			Similar	Similar																														Reciprocal		Similar	Similar				Reciprocal			Similar
NR00937	GgaAffx.12121.1.S1_at	NM_001031291	PDE4B	24			Similar	Similar																														Reciprocal			Similar				Reciprocal			Similar
NR00940	Gga.17625.1.S1_at			34			Similar	Similar							Reciprocal	Reciprocal	Reciprocal							Reciprocal														Reciprocal		Similar	Similar				Reciprocal			Similar
NR00941	Gga.788.1.S1_at	NM_205412	LOC396380	14			Similar	Similar																														Reciprocal
NR00943	Gga.13656.1.S1_at			37			Similar	Similar			Reciprocal					Reciprocal	Reciprocal							Reciprocal														Reciprocal			Similar				Reciprocal		Reciprocal	Similar
NR00946	Gga.3104.1.S1_at		COL4A2	42			Similar	Similar			Reciprocal				Reciprocal	Reciprocal	Reciprocal							Reciprocal														Reciprocal		Similar	Similar				Reciprocal		Reciprocal	Seed
NR00947	Gga.9667.1.S1_s_at	XM_001231434	CHODL	41			Similar	Similar			Reciprocal				Reciprocal	Reciprocal								Reciprocal														Reciprocal		Similar	Similar				Reciprocal		Reciprocal	Similar
NR00948	Gga.4594.1.S2_at		ATP1B3	24			Similar	Similar																														Reciprocal			Similar				Reciprocal		Reciprocal	Similar
NR00949	GgaAffx.11085.1.S1_at	XM_417235	MLSTD1	19			Similar	Similar																														Reciprocal			Similar				Reciprocal			Similar
NR00950	Gga.4594.1.S1_at	NM_205535	ATP1B3	23			Similar	Similar																														Reciprocal							Reciprocal		Reciprocal	Similar
NR00951	Gga.4196.2.S1_at		ABLIM2	30			Similar	Similar								Reciprocal								Reciprocal														Reciprocal		Similar	Similar				Reciprocal		Reciprocal	Similar
NR00952	Gga.805.1.S1_at	NM_205430	EPHA3	35			Similar	Similar			Reciprocal					Reciprocal	Reciprocal							Reciprocal														Reciprocal		Similar	Similar				Reciprocal		Reciprocal	Similar
NR00953	GgaAffx.5901.1.S1_at	XM_420375	GUCY1A3	33			Similar	Similar								Reciprocal								Reciprocal														Reciprocal			Similar				Reciprocal		Reciprocal	Similar
NR00954	Gga.10619.1.S1_s_at	XM_420375	GUCY1A3	12			Similar	Seed																														Reciprocal							Reciprocal			Similar
NR00955	Gga.10619.1.S1_at	XM_420375	GUCY1A3	22			Seed	Similar																														Reciprocal			Similar				Reciprocal			Similar
NR01032	Gga.12889.2.S1_a_at	XM_415603	RAB40B	18				Similar					Reciprocal	Similar							Similar	Reciprocal			Reciprocal								Similar
NR01037	Gga.16199.1.S1_at	XM_421848	GULP1	10				Similar							Reciprocal																									Similar	Similar							Similar
NR01047	Gga.17387.1.S1_at	XM_001234340	LOC771756	10				Similar														Reciprocal			Reciprocal								Similar												Reciprocal
NR01081	Gga.5537.1.S1_at	XM_416763	FUNDC1	22					Reciprocal		Reciprocal				Reciprocal	Reciprocal	Reciprocal							Reciprocal																Similar	Similar							Similar
NR01082	GgaAffx.25534.1.S1_s_at	NM_205380	COL3A1	33					Reciprocal		Reciprocal				Reciprocal	Reciprocal	Reciprocal							Reciprocal																Similar	Similar			Similar			Reciprocal	Similar
NR01083	GgaAffx.24019.1.S1_s_at	XM_416349	DENND2A	25					Reciprocal		Reciprocal				Reciprocal	Reciprocal	Reciprocal							Reciprocal																Similar	Similar			Similar				Similar	Similar
NR01084	Gga.2597.1.S1_at	XM_420329	SMARCA1	27					Reciprocal		Reciprocal					Reciprocal	Reciprocal							Reciprocal																Similar	Similar							Similar
NR01085	Gga.15903.1.S1_s_at	XM_414432	PDZRN3	34					Reciprocal		Reciprocal				Reciprocal	Reciprocal	Reciprocal							Reciprocal																Similar	Similar	Reciprocal	Reciprocal	Similar				Similar	Similar
NR01086	Gga.16844.2.S1_s_at	NM_205380	COL3A1	38					Reciprocal		Reciprocal				Reciprocal	Reciprocal	Reciprocal							Reciprocal						Similar										Similar	Similar		Reciprocal	Similar			Reciprocal	Similar	Similar
NR01087	Gga.1842.1.S1_at		C12orf31	26					Reciprocal		Reciprocal				Reciprocal	Reciprocal	Reciprocal							Reciprocal																Similar	Similar							Similar
NR01088	Gga.7316.1.S1_at			29					Reciprocal		Reciprocal				Reciprocal	Reciprocal	Reciprocal							Reciprocal																Similar	Similar						Reciprocal	Similar
NR01089	GgaAffx.20844.1.S1_s_at	NM_001031132	SGK196	12					Reciprocal							Reciprocal	Reciprocal							Reciprocal																Similar	Similar
NR01090	Gga.7901.1.S1_at	XM_416581	BOC	33					Reciprocal		Reciprocal				Reciprocal	Reciprocal	Reciprocal							Reciprocal																Similar	Similar	Reciprocal	Reciprocal	Similar				Similar	Similar
NR01091	GgaAffx.21361.1.S1_at	XM_428107	HOXC10	34					Reciprocal		Reciprocal				Reciprocal	Reciprocal	Reciprocal							Reciprocal																Similar	Similar	Reciprocal	Reciprocal	Similar				Similar	Similar
NR01092	GgaAffx.21580.1.S1_at		SAMD4A	26					Reciprocal		Reciprocal					Reciprocal	Reciprocal							Reciprocal																Similar	Similar	Reciprocal	Reciprocal	Similar					Similar
NR01093	Gga.19262.1.S1_at			28					Reciprocal		Reciprocal					Reciprocal	Reciprocal							Reciprocal																Similar	Similar	Reciprocal	Reciprocal	Similar				Similar	Similar
NR01094	Gga.16844.1.S1_a_at	NM_205380	COL3A1	37					Reciprocal		Reciprocal				Reciprocal	Reciprocal	Reciprocal							Reciprocal						Similar										Similar	Similar						Reciprocal	Similar
NR01096	Gga.710.1.S1_a_at	NM_205273	NFIA	24					Reciprocal		Reciprocal					Reciprocal	Reciprocal							Reciprocal																Similar	Similar	Reciprocal	Reciprocal	Similar					Similar
NR01097	GgaAffx.7682.1.S1_at	XM_001234328	EN1	40					Reciprocal		Reciprocal				Reciprocal	Reciprocal	Reciprocal							Reciprocal														Reciprocal		Similar	Similar				Reciprocal		Reciprocal	Similar
NR01098	GgaAffx.21357.1.S1_at			43					Reciprocal		Reciprocal				Reciprocal	Reciprocal	Reciprocal							Reciprocal						Similar										Similar	Similar		Reciprocal	Similar			Reciprocal	Similar	Similar
NR01099	Gga.1791.1.S1_at	XM_001231664	NDRG4	26					Reciprocal		Reciprocal						Reciprocal							Reciprocal						Similar										Similar	Similar	Reciprocal	Reciprocal	Similar					Similar
NR01100	Gga.3264.1.S2_at		AHR	18					Reciprocal		Reciprocal					Reciprocal	Reciprocal							Reciprocal																	Similar
NR01101	Gga.4900.1.S1_a_at	NM_205429	17.5	28					Reciprocal		Reciprocal				Reciprocal	Reciprocal	Reciprocal							Reciprocal																Similar	Similar							Similar
NR01102	Gga.16382.1.S1_at			21					Reciprocal		Reciprocal						Reciprocal																							Similar	Similar	Reciprocal	Reciprocal	Similar					Similar
NR01103	GgaAffx.21386.1.S1_s_at	NM_204158	CALD1	18					Reciprocal						Reciprocal	Reciprocal	Reciprocal																							Similar	Similar							Similar
NR01104	Gga.7942.1.S1_at		SAMD4A	25					Reciprocal		Reciprocal					Reciprocal	Reciprocal																							Similar	Similar	Reciprocal	Reciprocal	Similar					Similar
NR01105	GgaAffx.3568.1.S1_at	XM_414180	CRISPLD2	35					Reciprocal		Reciprocal				Reciprocal	Reciprocal	Reciprocal							Reciprocal						Similar										Similar	Similar	Reciprocal	Reciprocal	Similar				Similar	Similar
NR01106	GgaAffx.12572.1.S1_at	NM_001006423	LOC422090	29					Reciprocal		Reciprocal					Reciprocal	Reciprocal							Reciprocal																Similar	Similar						Reciprocal	Similar
NR01107	Gga.2353.1.S1_at	XM_422828	TIPARP	23					Reciprocal		Reciprocal				Reciprocal	Reciprocal	Reciprocal							Reciprocal																Similar	Similar				Reciprocal			Similar
NR01108	Gga.3321.1.S1_s_at	NM_001112799	GRIA3	14					Reciprocal		Reciprocal						Reciprocal																									Reciprocal	Reciprocal	Similar					Similar
NR01109	Gga.2680.1.S1_at		AQP1	19					Reciprocal		Reciprocal																			Similar												Reciprocal	Reciprocal	Similar					Similar
NR01110	Gga.8110.1.S1_at			19					Reciprocal		Reciprocal						Reciprocal																									Reciprocal	Reciprocal	Similar					Similar
NR01111	GgaAffx.3620.1.S1_at	XM_414192	JPH3	24					Reciprocal		Reciprocal					Reciprocal	Reciprocal																							Similar	Similar	Reciprocal	Reciprocal	Similar					Similar
NR01112	Gga.7272.1.S1_at			22					Reciprocal		Reciprocal					Reciprocal	Reciprocal																							Similar	Similar	Reciprocal	Reciprocal	Similar					Similar
NR01113	Gga.218.1.S1_at	NM_204679	TWIST2	31					Reciprocal		Reciprocal				Reciprocal									Reciprocal						Similar										Similar	Similar	Reciprocal	Reciprocal	Seed				Similar	Similar
NR01114	GgaAffx.6752.1.S1_at	XM_428818	EDG3	21					Reciprocal		Reciprocal						Reciprocal																							Similar		Reciprocal	Reciprocal	Similar					Similar
NR01116	GgaAffx.22982.1.S1_at		TGFB2	37					Reciprocal		Reciprocal				Reciprocal	Reciprocal	Reciprocal							Reciprocal														Reciprocal		Similar	Similar						Reciprocal	Similar
NR01117	GgaAffx.21977.1.S1_at	XM_423096	LOC425320	38					Reciprocal		Reciprocal				Reciprocal	Reciprocal	Reciprocal							Reciprocal						Similar										Similar	Similar	Reciprocal	Reciprocal	Similar				Similar	Similar
NR01118	Gga.12441.1.S1_at	XM_421918	RFTN2	36					Reciprocal		Reciprocal				Reciprocal	Reciprocal	Reciprocal							Reciprocal						Similar										Similar	Similar	Reciprocal	Reciprocal	Similar				Similar	Similar
NR01119	Gga.897.1.S1_at	XM_421563	DKK1	28					Reciprocal		Reciprocal					Reciprocal	Reciprocal							Reciprocal																	Similar		Reciprocal	Similar			Reciprocal		Similar
NR01120	Gga.3110.1.S1_x_at		COL6A1	28					Reciprocal		Reciprocal				Reciprocal		Reciprocal							Reciprocal						Similar										Similar	Similar	Reciprocal	Reciprocal	Similar					Seed
NR01121	GgaAffx.21771.1.S1_at	NM_205107	COL6A1	26					Reciprocal		Reciprocal				Reciprocal															Similar										Similar	Similar	Reciprocal	Reciprocal	Similar					Similar
NR01122	Gga.13441.1.S1_x_at			24					Reciprocal		Reciprocal					Reciprocal	Reciprocal																							Similar	Similar	Reciprocal	Reciprocal	Similar					Similar
NR01123	Gga.1809.1.S1_at	NM_205290	HSPB1	33					Reciprocal		Reciprocal				Reciprocal	Reciprocal	Reciprocal							Reciprocal																Similar	Similar	Reciprocal	Reciprocal	Similar				Similar	Similar
NR01124	Gga.793.1.S1_s_at	NM_205418	ACHE	16					Reciprocal						Reciprocal	Reciprocal								Reciprocal																Similar	Similar							Similar
NR01125	Gga.5305.1.S1_at	NM_001199709	SPRED1	14					Reciprocal		Reciprocal																															Reciprocal	Reciprocal	Similar					Similar
NR01126	Gga.18960.1.S1_at			38					Reciprocal		Reciprocal				Reciprocal	Reciprocal	Reciprocal							Reciprocal						Similar										Similar	Similar	Reciprocal	Reciprocal	Similar				Similar	Similar
NR01127	Gga.4257.1.S1_at	NM_205348	COL6A2	22					Reciprocal		Reciprocal																			Similar										Similar		Reciprocal	Reciprocal	Similar					Similar
NR01128	Gga.18130.1.S1_at			15					Reciprocal		Reciprocal						Reciprocal																									Reciprocal	Reciprocal	Similar					Similar
NR01129	GgaAffx.1236.1.S1_at	XM_417326	MMP24	15					Reciprocal		Reciprocal				Reciprocal									Reciprocal																Similar	Similar
NR01131	Gga.12039.1.S1_a_at	XM_416853	MXRA5	14					Reciprocal		Reciprocal					Reciprocal	Reciprocal																									Reciprocal	Reciprocal	Similar					Similar
NR01132	GgaAffx.20301.1.S1_at			29					Reciprocal		Reciprocal				Reciprocal															Similar										Similar	Similar	Reciprocal	Reciprocal	Similar				Similar	Similar
NR01133	GgaAffx.8215.2.S1_s_at	XM_419679	C6orf98	21					Reciprocal		Reciprocal						Reciprocal																									Reciprocal	Reciprocal	Similar					Similar
NR01134	Gga.13333.1.S1_at			11					Reciprocal								Reciprocal																							Similar
NR01135	Gga.3867.1.S1_at	NM_205465	PRNP	22					Reciprocal		Reciprocal					Reciprocal	Reciprocal							Reciprocal																	Similar						Reciprocal
NR01137	Gga.5528.1.S1_at	XM_421817	CTBP2	26					Reciprocal		Reciprocal				Reciprocal	Reciprocal	Reciprocal							Reciprocal																Similar	Similar							Similar
NR01138	GgaAffx.10781.1.S1_at	NM_001162399	COL4A1	11					Reciprocal								Reciprocal																							Similar	Similar							Similar
NR01139	Gga.90.1.S1_at	NM_001005427	MEOX2	17					Reciprocal																					Similar										Similar		Reciprocal	Reciprocal	Similar					Similar
NR01140	Gga.2592.1.S1_at	NM_204790	COL5A1	29					Reciprocal		Reciprocal				Reciprocal	Reciprocal								Reciprocal						Similar										Similar	Similar	Reciprocal	Reciprocal	Similar				Similar	Similar
NR01141	Gga.977.1.S1_at	NM_001001471	PTRF	38					Reciprocal		Reciprocal				Reciprocal	Reciprocal	Reciprocal							Reciprocal														Reciprocal		Similar	Similar						Reciprocal	Similar
NR01142	GgaAffx.25090.2.S1_at	NM_001162390	COL4A2	33					Reciprocal		Reciprocal				Reciprocal	Reciprocal	Reciprocal							Reciprocal														Reciprocal		Similar	Similar						Reciprocal	Similar
NR01143	GgaAffx.5776.2.S1_at	NM_001098539	CTTNBP2	25					Reciprocal		Reciprocal				Reciprocal	Reciprocal	Reciprocal							Reciprocal					Similar											Similar	Similar			Similar				Similar
NR01144	Gga.18984.1.S1_at			24					Reciprocal		Reciprocal				Reciprocal															Similar										Similar	Similar	Reciprocal	Reciprocal	Similar					Similar
NR01145	GgaAffx.21240.1.S1_at			12					Reciprocal						Reciprocal		Reciprocal																							Similar	Similar
NR01146	Gga.19192.1.S1_at		LOC420915	33					Reciprocal		Reciprocal				Reciprocal	Reciprocal	Reciprocal							Reciprocal																Similar	Similar						Reciprocal	Similar
NR01147	Gga.6250.1.S1_at		SELENBP1	17					Reciprocal		Reciprocal																															Reciprocal	Reciprocal	Similar					Similar
NR01148	Gga.8360.1.S1_at		ATOH8	17					Reciprocal		Reciprocal																															Reciprocal	Reciprocal	Similar					Similar
NR01149	Gga.4988.1.S1_at	NM_204158	CALD1	12					Reciprocal							Reciprocal	Reciprocal																							Similar	Similar
NR01150	Gga.18811.1.S1_at			36					Reciprocal		Reciprocal				Reciprocal	Reciprocal	Reciprocal							Reciprocal														Reciprocal		Similar	Similar						Reciprocal	Similar
NR01151	Gga.3807.1.S2_s_at	NM_204669	ALDH1A3	16					Reciprocal		Reciprocal																															Reciprocal	Reciprocal	Similar					Similar
NR01152	Gga.3270.1.S1_at			10					Reciprocal																																	Reciprocal		Similar					Similar
NR01153	Gga.9944.1.S1_at	XM_416581	BOC	17					Reciprocal		Reciprocal						Reciprocal																									Reciprocal	Reciprocal	Similar					Similar
NR01154	GgaAffx.8563.1.S1_s_at	XM_428107	HOXC10	16					Reciprocal		Reciprocal																															Reciprocal	Reciprocal	Similar					Similar
NR01155	Gga.4357.1.A1_at			16					Reciprocal		Reciprocal																													Similar		Reciprocal	Reciprocal	Similar					Similar
NR01156	Gga.1778.1.S1_at			19					Reciprocal						Reciprocal		Reciprocal							Reciprocal																Similar	Similar			Similar					Similar
NR01158	GgaAffx.12290.1.S1_s_at	NM_001006336	MVP	31					Reciprocal		Reciprocal				Reciprocal	Reciprocal	Reciprocal							Reciprocal																Similar	Similar						Reciprocal	Similar
NR01159	GgaAffx.5578.1.S1_s_at	NM_001048053	RGS3	15					Reciprocal		Reciprocal																			Similar												Reciprocal	Reciprocal	Similar					Similar
NR01160	GgaAffx.12494.1.S1_s_at	NM_001030989	SH3BP5	14					Reciprocal		Reciprocal																															Reciprocal	Reciprocal	Similar					Similar
NR01162	GgaAffx.5663.1.S1_at	XM_427238	SMAD7	16					Reciprocal							Reciprocal	Reciprocal							Reciprocal																Similar	Similar							Similar
NR01164	Gga.5238.1.S1_at		MIR1600	27					Reciprocal		Reciprocal				Reciprocal															Similar	Reciprocal									Similar	Similar	Reciprocal	Reciprocal	Similar					Similar
NR01165	Gga.10923.2.S1_s_at	NM_001159347	NAV3	35					Reciprocal		Reciprocal					Reciprocal	Reciprocal							Reciprocal						Similar										Similar	Similar	Reciprocal	Reciprocal	Similar				Similar	Similar
NR01167	Gga.1906.1.S1_at	NM_204654	CRISPLD1	15					Reciprocal		Reciprocal																															Reciprocal	Reciprocal	Similar					Similar
NR01168	Gga.4154.2.S1_a_at	NM_204874	LSAMP	16					Reciprocal		Reciprocal																				Reciprocal											Reciprocal	Reciprocal	Similar					Similar
NR01169	Gga.16046.1.S1_at			14					Reciprocal		Reciprocal																															Reciprocal	Reciprocal	Similar					Similar
NR01170	Gga.14849.1.A1_at			13					Reciprocal																																	Reciprocal	Reciprocal	Similar					Similar
NR01171	Gga.13692.1.S1_at			19					Reciprocal		Reciprocal						Reciprocal																							Similar	Similar			Similar
NR01172	Gga.1906.1.S2_at		CRISPLD1	28					Reciprocal		Reciprocal				Reciprocal															Similar										Similar	Similar	Reciprocal	Reciprocal	Similar					Similar
NR01173	Gga.4988.2.S1_a_at	NM_204158	CALD1	10					Reciprocal								Reciprocal																							Similar	Similar
NR01174	Gga.4351.1.S1_at		TLR2-2	18					Reciprocal		Reciprocal					Reciprocal	Reciprocal							Reciprocal																	Similar							Similar
NR01175	GgaAffx.20149.1.S1_s_at			11					Reciprocal		Reciprocal					Reciprocal	Reciprocal
NR01177	Gga.7016.1.S1_at	XM_420493	PAPSS1	20					Reciprocal		Reciprocal					Reciprocal	Reciprocal							Reciprocal																Similar	Similar
NR01178	Gga.9162.1.S1_at	XM_414851	SLC9A3R2	17					Reciprocal																															Similar		Reciprocal	Reciprocal	Similar					Similar
NR01180	Gga.3973.1.S1_at	NM_204739	TWIST1	11					Reciprocal																																	Reciprocal	Reciprocal	Similar					Similar
NR01185	Gga.3374.1.S1_at	NM_204800	SPRY2	22					Reciprocal		Reciprocal				Reciprocal																									Similar		Reciprocal	Reciprocal	Similar					Similar
NR01186	GgaAffx.12579.1.S1_at	NM_001031044	DUSP10	10					Reciprocal																																	Reciprocal	Reciprocal	Similar					Similar
NR01187	Gga.1139.1.S1_at		MESDC1	19					Reciprocal		Reciprocal																													Similar	Similar	Reciprocal	Reciprocal	Similar					Similar
NR01188	Gga.1162.1.S1_at	XM_422211	DDR2	34					Reciprocal		Reciprocal					Reciprocal	Reciprocal							Reciprocal														Reciprocal		Similar	Similar						Reciprocal	Similar
NR01189	Gga.20042.1.S1_at			15					Reciprocal		Reciprocal				Reciprocal																									Similar	Similar							Similar
NR01190	GgaAffx.20644.1.S1_at		FAM107B	17					Reciprocal		Reciprocal																															Reciprocal	Reciprocal	Similar					Similar
NR01191	Gga.18078.1.S1_at			15					Reciprocal		Reciprocal									Reciprocal																						Reciprocal	Reciprocal	Similar					Similar
NR01193	GgaAffx.20882.1.S1_s_at	NM_205375	TCF12	19					Reciprocal		Reciprocal																			Similar										Similar		Reciprocal	Reciprocal	Similar					Similar
NR01194	Gga.19728.1.S1_at			11					Reciprocal																																	Reciprocal	Reciprocal	Similar					Similar
NR01195	Gga.17453.1.S1_at			20					Reciprocal		Reciprocal																			Similar										Similar			Reciprocal	Similar					Similar
NR01196	Gga.17254.1.S1_at			12					Reciprocal		Reciprocal				Reciprocal																													Similar
NR01197	Gga.17037.1.S1_s_at	NM_001031422	PIP5K1B	26					Reciprocal		Reciprocal				Reciprocal	Reciprocal								Reciprocal																Similar	Similar			Similar				Similar	Similar
NR01198	Gga.17200.1.S1_at			25					Reciprocal		Reciprocal					Reciprocal	Reciprocal							Reciprocal						Similar										Similar	Similar							Similar
NR01201	Gga.3776.1.S1_at	NM_205234	HPCAL1	15					Reciprocal								Reciprocal																							Similar		Reciprocal	Reciprocal	Similar					Similar
NR01202	Gga.11873.2.S1_a_at	NM_206985	TNMD	17					Reciprocal		Reciprocal																			Similar												Reciprocal	Reciprocal	Similar					Similar
NR01203	Gga.15998.1.S1_at		COLEC12	21					Reciprocal		Reciprocal																			Similar										Similar		Reciprocal	Reciprocal	Similar					Similar
NR01205	GgaAffx.20644.1.S1_s_at		FAM107B	14					Reciprocal		Reciprocal																															Reciprocal	Reciprocal	Similar					Similar
NR01206	Gga.269.1.S1_at	NM_204744	RUNX1T1	12					Reciprocal																																	Reciprocal	Reciprocal	Similar					Similar
NR01209	GgaAffx.25237.3.S1_s_at	XM_417242	SLCO2B1	16					Reciprocal						Reciprocal	Reciprocal	Reciprocal							Reciprocal																Similar	Similar							Similar
NR01210	GgaAffx.22855.1.S1_at	XM_001234698	KIAA1598	13					Similar		Similar																																Similar	Reciprocal					Reciprocal
NR01212	GgaAffx.178.2.S1_s_at	XM_001234683	IGFN1	28					Similar		Similar					Similar	Similar							Similar																Reciprocal	Reciprocal						Similar	Reciprocal
NR01213	GgaAffx.8906.1.S1_at	XM_001234238	LOC770925	16					Similar		Similar				Similar																									Reciprocal	Reciprocal			Reciprocal
NR01214	Gga.1371.2.S1_a_at	NM_001193585	MRPL45	11					Similar							Similar	Similar							Similar																Reciprocal
NR01216	Gga.13857.1.A1_at			30					Similar		Similar				Similar	Similar	Similar							Similar																Reciprocal	Reciprocal				Similar		Similar	Reciprocal
NR01218	GgaAffx.9770.3.S1_s_at	NM_001044639	IMPG2	34					Similar		Similar				Similar	Similar	Similar							Similar																Reciprocal	Reciprocal				Similar		Similar	Reciprocal
NR01219	Gga.8784.2.S1_a_at	NM_001012552	GATAD2A	13					Similar						Similar		Similar							Similar																Reciprocal	Reciprocal
NR01220	Gga.1839.1.S1_at		EYA2	19					Similar		Similar					Similar	Similar							Similar																Reciprocal	Reciprocal						Similar
NR01221	Gga.13001.1.S1_at			26					Similar		Similar				Similar	Similar	Similar							Similar																Reciprocal	Reciprocal						Similar	Reciprocal
NR01222	Gga.605.1.S1_at	NM_205130	KITLG	32					Similar		Similar				Similar	Similar	Similar							Similar																Reciprocal	Reciprocal				Similar		Similar	Reciprocal
NR01229	Gga.2550.1.S1_at		MAT1A	16					Similar		Similar				Similar																											Similar	Similar	Reciprocal					Reciprocal
NR01230	GgaAffx.23308.1.S1_s_at	XM_421320	CCDC88C	12					Similar		Similar					Similar	Similar							Similar																							Similar
NR01231	Gga.12642.1.S1_at	XM_422276	LOC424434	15					Similar							Similar	Similar							Similar																					Similar		Similar
NR01233	Gga.12289.1.S1_s_at	XM_421320	CCDC88C	13					Similar		Similar					Similar	Similar							Similar																							Similar
NR01234	Gga.6874.1.S1_at	NM_001193276	LOC415324	11					Similar							Similar	Similar																							Reciprocal
NR01235	GgaAffx.1440.2.S1_s_at		LOC430487	15					Similar		Similar					Similar	Similar							Similar																				Reciprocal					Reciprocal
NR01236	GgaAffx.6931.1.S1_at	XM_425991	GPNMB	33					Similar		Similar				Similar	Similar	Similar							Similar																Reciprocal	Reciprocal				Similar		Similar	Reciprocal
NR01238	Gga.275.3.S1_a_at	NM_205029	MITF	32					Similar		Similar				Similar	Similar	Similar							Similar																Reciprocal	Reciprocal				Similar		Similar	Reciprocal
NR01239	Gga.4108.1.S1_at	NM_205401	TPM1	10					Similar							Similar	Similar							Similar																Reciprocal	Reciprocal
NR01242	GgaAffx.7428.1.S1_at	XM_001235913	ACPP	37					Similar		Similar				Similar	Similar	Similar							Similar														Similar		Reciprocal	Reciprocal						Similar	Reciprocal
NR01245	Gga.1594.1.S1_at		IGSF11	32					Similar		Similar					Similar	Similar							Similar														Similar			Reciprocal				Similar		Similar	Reciprocal
NR01246	Gga.16986.1.S1_at		LOC415871	20					Similar		Similar					Similar	Similar							Similar																Reciprocal	Reciprocal						Similar
NR01247	GgaAffx.9878.1.S1_s_at	XM_419827	KLHL32	20					Similar		Similar					Similar	Similar							Similar																Reciprocal				Reciprocal			Similar		Reciprocal
NR01249	GgaAffx.26593.1.S1_s_at	XM_418521	VILL	30					Similar		Similar				Similar	Similar								Similar						Reciprocal										Reciprocal	Reciprocal	Similar	Similar	Reciprocal				Reciprocal	Reciprocal
NR01250	GgaAffx.22908.3.S1_s_at	XM_426117	CAPN8	17					Similar		Similar					Similar	Similar							Similar																				Reciprocal			Similar
NR01252	GgaAffx.11732.1.S1_at	NM_001006385	CNDP2	17					Similar		Similar																															Similar	Similar	Reciprocal					Reciprocal
NR01254	GgaAffx.7428.2.S1_s_at	XM_001235913	ACPP	35					Similar		Similar				Similar	Similar	Similar							Similar																Reciprocal	Reciprocal			Reciprocal			Similar	Reciprocal
NR01256	Gga.196.1.S1_at	NM_204337	NBN	17					Similar		Similar				Similar	Similar	Similar							Similar																Reciprocal	Reciprocal
NR01257	GgaAffx.649.2.S1_s_at	XM_417545	TP73	15					Similar		Similar																															Similar	Similar	Reciprocal					Reciprocal
NR01258	Gga.6487.1.S1_at	XM_426117	CAPN8	20					Similar		Similar				Similar	Similar	Similar							Similar																							Similar
NR01261	Gga.1527.1.S1_at	XM_424479	METTL7A	36					Similar		Similar					Similar	Similar							Similar														Similar		Reciprocal	Reciprocal						Similar	Reciprocal
NR01263	Gga.4401.1.S1_a_at	NM_001167718	PTGS2	18					Similar		Similar					Similar	Similar																									Similar	Similar	Reciprocal					Reciprocal
NR01264	GgaAffx.23736.2.S1_s_at	XM_416242	SLC25A17	11					Similar																															Reciprocal			Similar	Reciprocal					Reciprocal
NR01265	GgaAffx.2639.1.S1_at	NM_001199542	SIGIRR	24					Similar		Similar				Similar	Similar	Similar							Similar																Reciprocal	Reciprocal						Similar	Reciprocal
NR01266	GgaAffx.20552.1.S1_at			30					Similar		Similar					Similar	Similar							Similar																Reciprocal	Reciprocal						Similar	Reciprocal
NR01267	GgaAffx.10088.2.A1_at	XM_419860	PRSS35	18					Similar		Similar					Similar								Similar																	Reciprocal
NR01268	Gga.10194.1.S1_s_at	XM_418521	VILL	25					Similar		Similar				Similar	Similar	Similar																							Reciprocal	Reciprocal	Similar	Similar	Reciprocal					Reciprocal
NR01269	Gga.275.2.S1_a_at	NM_205029	MITF	30					Similar		Similar				Similar	Similar	Similar							Similar																Reciprocal	Reciprocal				Similar		Similar	Reciprocal
NR01271	GgaAffx.10714.1.S1_s_at	XM_425579	OCA2	39					Similar		Similar				Similar	Similar	Similar							Similar														Similar		Reciprocal	Reciprocal				Similar		Similar	Reciprocal
NR01273	Gga.18697.1.S1_s_at	XM_415137	FBXL10	10					Similar		Similar					Similar	Similar							Similar																Reciprocal	Reciprocal
NR01274	GgaAffx.25695.3.S1_s_at	XM_423898	LOC426235	33					Similar		Similar					Similar	Similar							Similar														Similar			Reciprocal						Similar	Reciprocal
NR01275	Gga.11044.1.S1_at			14					Similar								Similar							Similar																Reciprocal				Reciprocal
NR01276	GgaAffx.21970.1.S1_at	XM_413859	PEX11A	27					Similar		Similar				Similar	Similar	Similar							Similar																Reciprocal	Reciprocal			Reciprocal				Reciprocal
NR01277	GgaAffx.7121.1.S1_s_at	NM_001006232	WDR51B	10					Similar		Similar																																	Reciprocal					Reciprocal
NR01278	Gga.5139.1.S1_at	XM_425040	FBP1	15					Similar		Similar						Similar																									Similar	Similar	Reciprocal					Reciprocal
NR01280	GgaAffx.2926.1.S1_s_at	NM_001031177	TALDO1	26					Similar		Similar					Similar	Similar							Similar																Reciprocal	Reciprocal						Similar
NR01282	GgaAffx.10287.2.S1_s_at	XM_416735	BACE2	23					Similar		Similar					Similar	Similar							Similar																	Reciprocal			Reciprocal				Reciprocal
NR01283	Gga.8397.1.S1_at	XM_429843	LOC421356	38					Similar		Similar				Similar	Similar	Similar							Similar														Similar		Reciprocal	Reciprocal				Similar		Similar	Reciprocal
NR01284	GgaAffx.5920.1.S1_s_at	XM_426117	CAPN8	21					Similar		Similar				Similar	Similar	Similar							Similar																Reciprocal	Reciprocal
NR01285	GgaAffx.23312.2.S1_s_at	XM_001235441	TMEM48	15					Similar						Similar	Similar	Similar							Similar																Reciprocal	Reciprocal
NR01287	GgaAffx.8725.1.S1_s_at	NM_001006385	CNDP2	13					Similar		Similar																																Similar	Reciprocal					Reciprocal
NR01288	Gga.7447.2.S1_s_at	XM_001233971	LOC772080	16					Similar		Similar																															Similar	Similar	Reciprocal					Reciprocal
NR01289	Gga.7828.2.S1_a_at	XM_423592	LOC425901	10					Similar						Similar		Similar
NR01290	Gga.2780.1.S1_a_at	XM_422478	LOC424644	22					Similar		Similar					Similar	Similar							Similar																							Similar
NR01291	GgaAffx.21433.1.S1_s_at	NM_204374	STK25	10					Similar							Similar	Similar							Similar																Reciprocal	Reciprocal							Reciprocal
NR01294	Gga.9423.3.S1_s_at	NM_001006557	SELT	19					Similar		Similar					Similar	Similar																									Similar	Similar	Reciprocal					Reciprocal
NR01296	Gga.12266.1.S1_at	NM_001030889	FABP3	36					Similar		Similar					Similar	Similar							Similar														Similar		Reciprocal	Reciprocal				Similar		Similar	Reciprocal
NR01297	GgaAffx.22908.2.S1_s_at	XM_426117	CAPN8	28					Similar		Similar				Similar	Similar	Similar							Similar																Reciprocal	Reciprocal			Reciprocal			Similar	Reciprocal	Reciprocal
NR01298	Gga.11298.1.S1_at	XM_414615	RASGEF1C	29					Similar		Similar				Similar	Similar	Similar							Similar																Reciprocal	Reciprocal	Similar	Similar	Reciprocal					Reciprocal
NR01301	Gga.11169.1.S1_a_at	XM_001234692	ANKRD22	37					Similar		Seed				Similar	Similar	Similar							Similar														Similar		Reciprocal	Reciprocal						Similar	Reciprocal
NR01302	Gga.16132.1.S1_s_at			15					Similar								Similar																									Similar	Similar	Reciprocal					Reciprocal
NR01304	Gga.5589.1.S1_at	NM_001001310	LOC408038	23					Similar		Similar				Similar	Similar	Similar							Similar																Reciprocal	Reciprocal			Reciprocal				Reciprocal
NR01306	Gga.2155.1.S1_at	NM_205521	ATP1A1	16					Similar		Similar					Similar	Similar							Similar																							Similar
NR01307	GgaAffx.10715.1.S1_at	XM_425579	OCA2	25					Similar		Similar				Similar	Similar	Similar							Similar																	Reciprocal						Similar	Reciprocal
NR01308	GgaAffx.6931.2.S1_s_at	XM_425991	GPNMB	27					Similar		Similar				Similar	Similar	Similar							Similar																Reciprocal	Reciprocal						Similar	Reciprocal
NR01309	Gga.541.1.S1_at	NM_205045	TYRP1	21					Similar		Similar				Similar	Similar	Similar							Similar																	Reciprocal						Similar	Reciprocal
NR01310	GgaAffx.6997.2.S1_s_at	XM_422027	SLC38A11	40					Similar		Similar				Similar	Similar	Similar							Similar														Similar		Reciprocal	Reciprocal				Similar		Similar	Reciprocal
NR01311	Gga.1609.1.S1_at	XM_415683	APOH	40					Similar		Similar				Similar	Similar	Similar							Seed														Similar		Reciprocal	Reciprocal				Similar		Similar	Reciprocal
NR01312	GgaAffx.12241.1.S1_s_at	NM_001031010	GMNN	20					Similar		Similar					Similar	Similar							Similar																Reciprocal	Reciprocal						Similar
NR01313	Gga.18343.1.S1_s_at	XM_424907	RASA1	27					Similar		Similar				Similar	Similar	Similar							Similar																Reciprocal	Reciprocal						Similar	Reciprocal
NR01314	Gga.928.1.S1_at	NM_204160	TYR	36					Similar		Similar				Similar	Similar	Similar							Similar																Reciprocal	Reciprocal				Similar		Similar	Reciprocal
NR01315	Gga.138.1.S2_at		EDNRB2	21					Similar		Similar					Similar	Seed							Similar																Reciprocal	Reciprocal						Similar	Reciprocal
NR01316	Gga.592.1.S1_at	NM_205112	PMEL	21					Similar		Similar				Similar	Similar	Similar							Similar																Reciprocal	Reciprocal							Reciprocal
NR01317	Gga.10963.1.S1_at	XM_001232042	MLANA	18					Seed		Similar					Similar	Similar							Similar																Reciprocal	Reciprocal							Reciprocal
NR01325	GgaAffx.25352.1.S1_at		MED16	14						Reciprocal																												Reciprocal							Reciprocal
NR01344	Gga.15415.1.S1_at			17						Reciprocal																												Reciprocal							Reciprocal		Reciprocal
NR01349	Gga.3145.3.S1_at		LOC422173	27						Reciprocal														Reciprocal														Reciprocal							Reciprocal		Reciprocal	Similar
NR01366	Gga.4569.1.S1_at	NM_001044644	PIGR	11						Reciprocal																												Reciprocal									Reciprocal
NR01390	Gga.13992.1.S1_at			10						Reciprocal																												Reciprocal
NR01394	Gga.18149.1.S1_at			12						Reciprocal															Reciprocal																				Reciprocal
NR01395	Gga.257.1.S1_s_at	XM_418706	ITGB8	11						Reciprocal																												Reciprocal							Reciprocal
NR01413	Gga.11825.1.S1_at	XM_416788	GK	11						Similar																												Similar									Similar
NR01419	GgaAffx.5324.1.S1_at	XM_421750	SORCS1	15						Similar																												Similar							Similar
NR01426	Gga.8597.1.S1_s_at	XM_426698	LOC429143	38						Similar			Similar	Reciprocal				Reciprocal			Reciprocal	Similar	Similar		Similar	Reciprocal	Similar	Similar	Similar			Similar	Reciprocal		Similar											Similar
NR01427	Gga.18991.1.S1_at			31						Similar			Similar	Reciprocal							Reciprocal	Similar	Similar		Similar	Reciprocal	Similar	Similar	Similar						Similar											Similar
NR01440	Gga.14018.1.S1_at			17						Similar																												Similar									Similar
NR01441	Gga.8314.1.S1_at			18						Similar			Similar								Reciprocal	Similar	Similar		Similar		Similar		Similar						Similar
NR01456	Gga.13423.1.S1_at			18						Similar																												Similar									Similar
NR01457	GgaAffx.21837.1.S1_s_at	NM_001001608	GAL5	15						Similar								Reciprocal							Similar																				Similar
NR01458	GgaAffx.9805.1.S1_at	XM_001233290	TMPRSS7	16						Similar																												Similar									Similar
NR01460	Gga.18787.1.S1_at			15						Similar																												Similar									Similar
NR01462	GgaAffx.21693.1.S1_s_at			15						Similar												Similar			Similar																				Similar	Similar
NR01467	GgaAffx.24789.2.S1_s_at	NM_001012951	SNAP91	11						Similar								Reciprocal
NR01470	Gga.13533.1.S1_at			29						Similar			Similar								Reciprocal	Similar	Similar		Similar		Similar								Similar				Similar						Similar	Similar
NR01472	Gga.3402.1.S1_a_at	NM_204767	OLFM1	46						Similar		Reciprocal	Similar	Reciprocal					Reciprocal		Reciprocal	Similar	Similar		Similar	Reciprocal	Similar	Similar					Reciprocal		Similar	Similar										Similar
NR01475	GgaAffx.25567.1.S1_at	XM_001232614	NEFL	20						Similar																												Similar							Similar		Similar
NR01477	GgaAffx.8585.3.S1_s_at	NM_001011691	TLR3	10						Similar																												Similar									Similar
NR01479	GgaAffx.8420.1.S1_at	XM_427969	VAT1L	14						Similar															Similar																				Similar
NR01485	Gga.13142.1.S1_at			17						Similar																																			Similar		Similar
NR01499	GgaAffx.11711.1.S1_s_at	NM_001012951	SNAP91	10						Similar								Reciprocal
NR01500	Gga.14889.1.S1_s_at	XM_416045	TMEM16F	10						Similar																												Similar
NR01501	Gga.8215.1.S1_at		LOC416998	17						Similar																																			Similar		Similar
NR01503	Gga.6052.3.S1_a_at	XM_420557	SCD5	13						Similar			Similar	Reciprocal								Similar	Similar				Similar
NR01505	GgaAffx.5055.3.S1_s_at	XM_001232696	PRKAR2B	12						Similar																												Similar									Similar
NR01508	Gga.3738.1.S1_at	NM_204908	BLNK	12						Similar																												Similar									Similar
NR01526	Gga.4850.2.S1_at		GRIP1	19						Similar								Reciprocal				Similar			Similar																				Similar
NR01527	GgaAffx.21560.1.S1_at			19						Similar																												Similar									Similar
NR01531	Gga.254.1.S1_at		KCNJ2	12						Similar																												Similar									Similar
NR01532	Gga.13206.1.S1_at			15						Similar																												Similar									Similar
NR01538	Gga.17504.1.S1_at	XM_416658	ILDR2	19						Similar			Similar								Reciprocal	Similar	Similar		Similar
NR01542	Gga.19806.1.S1_at			18						Similar																												Similar							Similar		Similar
NR01543	Gga.9850.1.S1_at		ARL4A	14						Similar															Similar																				Similar
NR01553	Gga.3745.1.S1_at	NM_204578	CPZ	12						Similar																												Similar
NR01556	Gga.2792.1.S1_at			17						Similar																												Similar									Similar
NR01560	Gga.83.1.S1_s_at		CDH18	11						Similar																												Similar									Similar
NR01561	Gga.6964.1.S1_at		PRKCB	11						Similar																																				Similar
NR01563	Gga.16817.1.S1_at	XM_417079	TPTE2	22						Similar																												Similar							Similar		Similar
NR01564	GgaAffx.12460.1.S1_s_at	NM_001031203	NPC2	10						Similar																																			Similar
NR01565	Gga.4955.1.S1_at		FRZB	10						Similar								Reciprocal				Similar
NR01566	GgaAffx.24673.1.S1_at	XM_416642	ARL13B	15						Similar																												Similar									Similar
NR01567	Gga.11842.1.S1_s_at		SYDE2	12						Similar												Similar			Similar
NR01574	GgaAffx.7969.1.S1_at	NM_001004383	LARGE	19						Similar																												Similar							Similar
NR01576	Gga.16679.1.S1_at	XM_001235264	DENND5B	13						Similar															Similar																				Similar
NR01577	Gga.17196.1.S1_at			14						Similar												Similar			Similar
NR01580	GgaAffx.10404.1.S1_at	XM_426201	KHDRBS2	12						Similar																												Similar									Similar
NR01581	Gga.506.1.S1_at	NM_205008	ST8SIA1	24						Similar																												Similar							Similar		Similar
NR01587	Gga.514.1.S1_at	NM_205022	F10	11						Similar								Reciprocal					Similar																Similar						Similar
NR01592	Gga.7148.2.A1_at	XM_414166	PLCG2	10						Similar															Similar																				Similar
NR01593	Gga.243.3.S1_a_at	NM_204711	NTM	23						Similar			Similar									Similar			Similar														Similar						Similar	Similar
NR01594	Gga.12960.1.S1_at			24						Similar																												Similar							Similar		Similar
NR01600	Gga.2686.1.S1_at			17						Similar												Similar			Similar																				Similar
NR01602	Gga.779.2.A1_at	NM_205394	SYNPR	12						Similar																																			Similar
NR01604	GgaAffx.21462.1.S1_at			11						Similar								Reciprocal
NR01605	GgaAffx.753.1.S1_at	XM_415727	CALN1	17						Similar								Reciprocal				Similar			Similar				Similar
NR01606	Gga.6610.1.S1_at	XM_424807	TMEM171	11						Similar												Similar			Similar				Similar																	Similar
NR01607	GgaAffx.9793.1.S1_at			10						Similar								Reciprocal
NR01608	Gga.3334.1.S1_at	NM_001004391	CDH4	16						Similar								Reciprocal																					Similar						Similar
NR01609	GgaAffx.10503.1.S1_at	NM_001199502	DEPDC6	15						Similar																												Similar							Similar
NR01612	Gga.14493.1.S1_s_at	XM_421232	NPAS3	27							Reciprocal					Reciprocal																						Reciprocal			Similar						Reciprocal	Similar
NR01613	Gga.15879.1.S1_s_at			24							Reciprocal																														Similar		Reciprocal	Similar				Similar
NR01614	GgaAffx.11467.1.S1_s_at		CDK2AP1	32							Reciprocal					Reciprocal	Reciprocal							Reciprocal																	Similar	Reciprocal	Reciprocal	Similar			Reciprocal	Similar	Similar
NR01615	GgaAffx.4942.1.S1_at			17							Reciprocal																			Similar												Reciprocal	Reciprocal	Similar					Similar
NR01616	GgaAffx.2113.1.S1_s_at	NM_001039264	CDK2AP1	17							Reciprocal																															Reciprocal	Reciprocal	Similar					Similar
NR01617	Gga.3263.1.S1_at			12							Reciprocal
NR01618	Gga.14911.1.S1_at		OXTR	18							Reciprocal				Reciprocal	Reciprocal																									Similar						Reciprocal
NR01619	Gga.16940.1.S1_at		IQGAP2	27							Reciprocal																			Similar											Similar						Reciprocal	Similar
NR01620	Gga.5852.1.S1_at	XM_419431	C1orf75	20							Reciprocal					Reciprocal								Reciprocal																	Similar						Reciprocal
NR01621	GgaAffx.25591.1.S1_at	XM_422211	DDR2	26							Reciprocal					Reciprocal	Reciprocal							Reciprocal														Reciprocal			Similar						Reciprocal
NR01622	Gga.5622.1.S1_at		PIK3R1	26							Reciprocal																			Similar								Reciprocal			Similar				Reciprocal		Reciprocal	Similar
NR01623	GgaAffx.21069.1.S1_at			17							Reciprocal																													Similar	Similar		Reciprocal	Similar				Similar
NR01624	Gga.16795.1.S1_at			24							Reciprocal				Reciprocal									Reciprocal						Similar										Similar	Similar							Similar
NR01625	Gga.11466.2.S1_a_at	XM_420150	GPR23	10							Reciprocal																																Reciprocal	Similar
NR01626	Gga.16404.1.S1_s_at	NM_001031145	AGPAT9	18							Reciprocal																													Similar	Similar	Reciprocal	Reciprocal	Similar				Similar
NR01627	Gga.11614.1.S1_at	XM_001234864	SERPINF1	20							Reciprocal																			Similar												Reciprocal	Reciprocal	Similar					Similar
NR01628	Gga.7918.1.S1_at	XM_421358	KIAA1822	19							Reciprocal				Reciprocal									Reciprocal						Similar										Similar	Similar							Similar
NR01629	Gga.4032.1.S1_at	NM_204782	NRP1	10							Reciprocal																															Reciprocal	Reciprocal	Similar					Similar
NR01630	Gga.4535.1.S1_at	XM_419673	AKAP12	19							Reciprocal								Reciprocal	Reciprocal																						Reciprocal	Reciprocal	Similar					Similar
NR01631	Gga.17627.1.S1_s_at	NM_001030973	KRIT1	27							Reciprocal					Reciprocal								Reciprocal						Similar										Similar	Similar			Similar				Similar
NR01632	Gga.18379.1.S1_at			16							Reciprocal																														Similar							Similar
NR01633	Gga.9906.1.S1_at	XM_415598	METRNL	21							Reciprocal																			Similar										Similar	Similar			Similar				Similar
NR01634	Gga.14867.1.S1_at		C12orf26	22							Reciprocal				Reciprocal									Reciprocal						Similar										Similar	Similar			Similar				Similar
NR01635	Gga.15876.1.S1_at	NM_001199555	LRIG3	20							Reciprocal																													Similar	Similar							Similar
NR01636	Gga.2535.1.S1_at	XM_419510	LTBP1	21							Reciprocal				Reciprocal									Reciprocal						Similar										Similar	Similar			Similar				Similar
NR01637	Gga.8926.2.S1_s_at	NM_001008729	AZIN1	35							Reciprocal				Reciprocal	Reciprocal	Reciprocal							Reciprocal														Reciprocal		Similar	Similar						Reciprocal	Similar
NR01638	Gga.10067.1.S1_at	XM_422516	ANKRD38	18							Reciprocal				Reciprocal															Similar												Reciprocal	Reciprocal	Similar					Similar
NR01639	GgaAffx.11387.1.S1_s_at	NM_001031401	HCLS1	12							Reciprocal													Reciprocal																				Similar					Similar
NR01640	Gga.4675.1.S2_at	NM_001001462	SDC2	16							Reciprocal								Reciprocal																							Reciprocal	Reciprocal	Similar					Similar
NR01641	Gga.2535.2.S1_a_at	XM_419510	LTBP1	21							Reciprocal				Reciprocal															Similar										Similar	Similar			Similar				Similar
NR01642	Gga.4535.2.S1_a_at	XM_419673	AKAP12	17							Reciprocal									Reciprocal																						Reciprocal	Reciprocal	Similar					Similar
NR01644	GgaAffx.6396.1.S1_at	XM_420459	INTU	14							Reciprocal																															Reciprocal	Reciprocal	Similar					Similar
NR01645	Gga.19720.1.S1_at			21							Reciprocal				Reciprocal															Similar										Similar	Similar		Reciprocal	Similar				Similar	Similar
NR01646	Gga.9476.1.S1_at	NM_204509	ROR1	13							Reciprocal								Reciprocal	Reciprocal																							Reciprocal	Similar
NR01647	Gga.12197.3.S1_s_at	XM_419673	AKAP12	20							Reciprocal									Reciprocal											Reciprocal											Reciprocal	Reciprocal	Similar					Similar
NR01648	GgaAffx.11371.1.S1_s_at	NM_001030742	MDM1	26							Reciprocal				Reciprocal	Reciprocal								Reciprocal						Similar										Similar	Similar							Similar
NR01649	Gga.3199.1.S1_at	NM_204420	MMP2	26							Reciprocal				Reciprocal																Reciprocal			Similar						Similar		Reciprocal	Reciprocal	Similar					Similar
NR01651	GgaAffx.23234.2.S1_s_at	XM_419510	LTBP1	18							Reciprocal				Reciprocal																										Similar			Similar				Similar
NR01652	Gga.14764.1.S1_at			27							Reciprocal				Reciprocal																Reciprocal									Similar	Similar	Reciprocal	Reciprocal	Similar					Similar
NR01653	GgaAffx.6607.2.S1_s_at	XM_419510	LTBP1	15							Reciprocal				Reciprocal															Similar														Similar					Similar
NR01654	Gga.3040.1.S1_at	XM_421846	COL5A2	23							Reciprocal								Reciprocal	Reciprocal											Reciprocal			Similar								Reciprocal	Reciprocal	Similar					Similar
NR01655	Gga.2268.1.S1_at	XM_001234779	CEP170	19							Reciprocal																			Similar	Reciprocal			Similar								Reciprocal	Reciprocal	Similar					Similar
NR01656	GgaAffx.7505.1.S1_at	XM_001231906	C1QTNF1	11							Reciprocal									Reciprocal																						Reciprocal	Reciprocal	Similar					Similar
NR01658	Gga.16213.1.S1_at		GJC2	23							Reciprocal									Reciprocal											Reciprocal			Similar								Reciprocal	Reciprocal	Similar					Similar
NR01659	Gga.2015.1.S1_at	NM_001039254	ITGB1	17							Reciprocal																													Similar	Similar		Reciprocal	Similar				Similar
NR01660	Gga.4636.1.S1_at	NM_001012559	SEPT7	16							Reciprocal																																Reciprocal	Similar					Similar
NR01661	GgaAffx.25991.1.S1_at	XM_425065	KLF13	14							Reciprocal																															Reciprocal	Reciprocal	Similar					Similar
NR01663	Gga.3518.1.S1_at			17							Reciprocal									Reciprocal											Reciprocal											Reciprocal	Reciprocal	Similar					Similar
NR01664	Gga.4185.1.S1_at	NM_204859	IFNAR1	17							Reciprocal																			Similar												Reciprocal	Reciprocal	Similar					Similar
NR01667	Gga.9379.1.S1_s_at	NM_001031484	PTPN6	13							Reciprocal																															Reciprocal	Reciprocal	Similar					Similar
NR01670	Gga.16255.1.S1_at			22							Reciprocal				Reciprocal	Reciprocal								Reciprocal																Similar	Similar						Reciprocal	Similar
NR01671	Gga.17253.1.S1_at	XM_416330	SYCP3	11							Reciprocal																							Similar								Reciprocal	Reciprocal	Similar					Similar
NR01672	GgaAffx.20888.1.S1_at	XM_416621	CBLB	13							Reciprocal																			Similar										Similar			Reciprocal	Similar
NR01673	Gga.4516.2.S1_at		SEPT11	16							Reciprocal								Reciprocal											Similar				Similar									Reciprocal	Similar
NR01674	Gga.4194.1.S1_at		OGN	15							Reciprocal																			Similar												Reciprocal	Reciprocal	Similar					Similar
NR01675	Gga.18457.1.S1_at			13							Reciprocal																															Reciprocal	Reciprocal	Similar					Similar
NR01676	Gga.7754.1.S1_at	XM_415183	TMEM119	17							Reciprocal																				Reciprocal											Reciprocal	Reciprocal	Similar					Similar
NR01677	Gga.15370.1.S1_at		TMEM47	13							Reciprocal																			Similar													Reciprocal	Similar					Similar
NR01678	Gga.11488.1.S1_at	XM_416214	SERHL2	12							Reciprocal																															Reciprocal	Reciprocal	Similar					Similar
NR01679	GgaAffx.21639.1.S1_at			35							Reciprocal				Reciprocal				Reciprocal	Reciprocal			Similar				Similar	Similar			Reciprocal			Similar		Similar						Reciprocal	Reciprocal	Similar					Similar
NR01682	Gga.6147.1.S1_at	XM_414527	ABLIM3	10							Reciprocal						Reciprocal
NR01683	Gga.18435.1.S1_at	XM_001231980	C10orf54	19							Reciprocal					Reciprocal								Reciprocal																							Reciprocal
NR01684	GgaAffx.7082.1.S1_s_at	XM_421358	KIAA1822	20							Reciprocal				Reciprocal															Similar										Similar	Similar							Similar
NR01685	Gga.1967.1.S1_s_at	XM_424029	FAM107B	13							Reciprocal																				Reciprocal											Reciprocal	Reciprocal	Similar					Similar
NR01686	Gga.19117.1.S1_at			13							Reciprocal																															Reciprocal	Reciprocal	Similar					Similar
NR01687	GgaAffx.11584.1.S1_s_at	NM_001012863	RBM24	13							Reciprocal																			Similar												Reciprocal	Reciprocal	Similar					Similar
NR01688	Gga.4941.1.S1_at	NM_001004371	CDH11	28							Reciprocal								Reciprocal	Reciprocal								Similar						Similar		Similar						Reciprocal	Reciprocal	Similar					Similar
NR01690	Gga.13113.1.S1_at	NM_001024577	LINGO1	18							Reciprocal									Reciprocal											Reciprocal											Reciprocal	Reciprocal	Similar					Similar
NR01691	GgaAffx.20143.1.S1_s_at	NM_214674	PCDHGA2	23							Reciprocal								Reciprocal	Reciprocal			Similar					Similar								Similar						Reciprocal	Reciprocal	Similar					Similar
NR01692	GgaAffx.8009.2.S1_s_at	XM_418897	RECK	27							Reciprocal									Reciprocal						Reciprocal	Similar				Reciprocal	Similar		Similar								Reciprocal	Reciprocal	Similar					Similar
NR01693	Gga.4185.1.S2_at		IFNAR1	22							Reciprocal								Reciprocal															Similar	Similar	Similar								Similar
NR01695	Gga.1099.1.S1_at	NM_204730	ANXA6	27							Reciprocal								Reciprocal	Reciprocal			Similar					Similar			Reciprocal			Similar			Reciprocal					Reciprocal	Reciprocal	Similar					Similar
NR01696	Gga.19740.1.S1_at			17							Reciprocal									Reciprocal											Reciprocal											Reciprocal	Reciprocal	Similar					Similar
NR01697	GgaAffx.3535.1.S1_at	XM_420970	MRVI1	20							Reciprocal				Reciprocal															Similar										Similar	Similar		Reciprocal	Similar				Similar
NR01698	Gga.9903.1.S1_at			19							Reciprocal																															Reciprocal	Reciprocal	Similar					Similar
NR01699	GgaAffx.12642.1.S1_at	NM_001031418	SGTB	18							Reciprocal																															Reciprocal	Reciprocal	Similar					Similar
NR01700	Gga.10988.1.S1_a_at	XM_001234259	EFCAB1	16							Reciprocal				Reciprocal																									Similar	Similar							Similar
NR01701	Gga.12997.1.S1_s_at	XM_415476	PRRX2	16							Reciprocal									Reciprocal																						Reciprocal	Reciprocal	Similar					Similar
NR01704	Gga.2961.1.S1_at	NM_204978	GREM1	16							Reciprocal									Reciprocal											Reciprocal											Reciprocal	Reciprocal	Similar					Similar
NR01705	Gga.6332.1.S1_at	XM_001235095	LOC771877	13							Reciprocal									Reciprocal																						Reciprocal	Reciprocal	Similar					Similar
NR01706	Gga.16068.1.S1_at			14							Reciprocal				Reciprocal																									Similar	Similar							Similar
NR01707	Gga.16720.1.S1_at		LOC424878	12							Reciprocal																															Reciprocal	Reciprocal	Similar					Similar
NR01708	Gga.5693.1.S1_at			18							Reciprocal				Reciprocal									Reciprocal																Similar	Similar							Similar
NR01710	Gga.3548.1.S1_at	NM_205131	ZEB1	20							Reciprocal									Reciprocal						Reciprocal					Reciprocal	Similar		Similar								Reciprocal	Reciprocal	Similar					Similar
NR01713	Gga.320.1.S1_at		HTR2B	15							Reciprocal																			Similar												Reciprocal	Reciprocal	Similar					Similar
NR01714	Gga.10035.1.S1_at	NM_001199598	TMEM26	23							Reciprocal								Reciprocal	Reciprocal																	Reciprocal					Reciprocal	Reciprocal	Similar					Similar
NR01715	Gga.1168.1.S1_at	NM_001031538	ANXA5	24							Reciprocal				Reciprocal															Similar	Reciprocal									Similar	Similar	Reciprocal	Reciprocal	Similar					Similar
NR01716	Gga.5194.1.S1_at			17							Reciprocal				Reciprocal									Reciprocal						Similar										Similar	Similar							Similar
NR01717	Gga.12350.1.S1_at		TWIST3	12							Reciprocal																															Reciprocal	Reciprocal	Similar					Similar
NR01718	Gga.18793.1.S1_at			32							Reciprocal								Reciprocal	Reciprocal								Similar			Reciprocal	Similar		Similar		Similar	Reciprocal					Reciprocal	Reciprocal	Similar					Similar
NR01719	GgaAffx.22337.2.S1_s_at	XM_421901	MYO1B	15							Reciprocal																							Similar								Reciprocal	Reciprocal	Similar					Similar
NR01720	Gga.9999.1.S1_at	NM_001012825	RASA3	15							Reciprocal																			Similar	Reciprocal			Similar								Reciprocal	Reciprocal	Similar					Similar
NR01721	Gga.4675.1.S1_at	NM_001001462	SDC2	15							Reciprocal									Reciprocal																						Reciprocal	Reciprocal	Similar					Similar
NR01722	Gga.17916.1.S1_at			20							Reciprocal													Reciprocal																Similar	Similar				Reciprocal			Similar
NR01724	Gga.293.1.S1_at	NM_001024826	SMAD9	22							Reciprocal					Reciprocal	Reciprocal							Reciprocal														Reciprocal									Reciprocal
NR01725	Gga.11743.2.S1_a_at	XM_418973	NQO2	30							Reciprocal								Reciprocal	Reciprocal								Similar			Reciprocal			Similar		Similar	Reciprocal					Reciprocal	Reciprocal	Similar					Similar
NR01728	Gga.10093.1.S1_at	XM_001231867	PDGFRL	34							Reciprocal								Reciprocal	Reciprocal			Similar				Similar	Similar			Reciprocal			Similar	Similar	Similar						Reciprocal	Reciprocal	Similar					Similar
NR01729	GgaAffx.6948.2.S1_s_at	XM_416123	TMTC2	33							Reciprocal								Reciprocal	Reciprocal								Similar			Reciprocal	Similar		Similar		Similar						Reciprocal	Reciprocal	Similar					Similar
NR01730	GgaAffx.20753.1.S1_s_at	XM_415183	TMEM119	16							Reciprocal									Reciprocal																						Reciprocal	Reciprocal	Similar					Similar
NR01732	Gga.2520.1.S1_at			26							Reciprocal								Reciprocal	Reciprocal						Reciprocal					Reciprocal	Similar		Similar								Reciprocal	Reciprocal	Similar					Similar
NR01733	Gga.17513.1.S1_at		PLEKHC1	31							Reciprocal								Reciprocal	Reciprocal			Similar					Similar			Reciprocal	Similar		Similar		Similar						Reciprocal	Reciprocal	Similar					Similar
NR01734	Gga.9888.2.S1_a_at	XM_418577	SVIL	17							Reciprocal				Reciprocal															Similar										Similar	Similar							Similar
NR01735	Gga.2564.1.S1_s_at	NM_001006261	AP1S2	12							Reciprocal									Reciprocal																						Reciprocal	Reciprocal	Similar					Similar
NR01737	GgaAffx.20855.1.S1_at			12							Reciprocal																				Reciprocal											Reciprocal	Reciprocal	Similar					Similar
NR01738	Gga.16581.1.S1_at		GRAMD3	20							Reciprocal													Reciprocal						Similar										Similar	Similar							Similar
NR01740	Gga.606.1.S1_at		KIT	28							Similar					Similar	Similar							Similar																					Similar		Similar
NR01743	Gga.16552.2.S1_a_at		LOC421780	10							Similar																															Similar	Similar	Reciprocal					Reciprocal
NR01744	GgaAffx.24573.1.S1_at	XM_419162	NPC1	12							Similar				Similar	Similar																									Reciprocal
NR01747	GgaAffx.21175.1.S1_at	XM_430381	LOC426324	14							Similar					Similar								Similar																							Similar
NR01751	GgaAffx.22361.1.S1_s_at	XM_417504	BCAS1	12							Similar					Similar	Similar							Similar
NR01754	GgaAffx.9476.2.S1_s_at	XM_426177	GPRC6A	25							Similar					Similar								Similar														Similar			Reciprocal						Similar	Reciprocal
NR01756	Gga.16862.1.S1_at			15							Similar				Similar	Similar																								Reciprocal	Reciprocal							Reciprocal
NR01760	Gga.12002.1.S1_a_at	XM_423733	CAPSL	24							Similar				Similar	Similar								Similar																Reciprocal	Reciprocal				Similar		Similar	Reciprocal
NR01762	Gga.3570.1.S1_at			32							Similar				Similar	Similar								Similar														Similar		Reciprocal	Reciprocal				Similar		Similar	Reciprocal
NR01764	GgaAffx.8481.1.S1_at	XM_423689	GMIP	10							Similar																															Similar	Similar	Reciprocal					Reciprocal
NR01768	GgaAffx.26088.1.S1_s_at	XM_420909	NAV2	13							Similar																															Similar	Similar	Reciprocal					Reciprocal
NR01769	Gga.16320.1.S1_s_at	NM_001031310	WDFY1	24							Similar					Similar								Similar														Similar			Reciprocal						Similar	Reciprocal
NR01772	GgaAffx.7081.1.S1_at	XM_425446	PAMCI	12							Similar																															Similar	Similar	Reciprocal					Reciprocal
NR01773	GgaAffx.6287.1.S1_at	XM_430043	LOC423317	11							Similar
NR01775	GgaAffx.8705.1.S1_at	XM_426335	FGF20	16							Similar																											Similar			Reciprocal							Reciprocal
NR01776	GgaAffx.24470.1.S1_at	XM_423748	FRMD4B	18							Similar				Similar	Similar	Similar							Similar																Reciprocal	Reciprocal
NR01780	Gga.1951.1.S2_at		GJB6	15							Similar																			Reciprocal												Similar	Seed	Reciprocal					Reciprocal
NR01781	GgaAffx.5084.1.S1_at		CCDC88A	14							Similar					Similar	Similar							Similar																							Similar
NR01782	Gga.16355.1.S1_at			10							Similar																															Similar	Similar	Reciprocal					Reciprocal
NR01783	Gga.10956.1.S1_at	NM_001030008	AP1S3	10							Similar																															Similar	Similar	Reciprocal					Reciprocal
NR01784	Gga.724.1.S1_at	XM_001233267	HOXD4	34							Similar					Similar	Similar							Similar														Similar			Reciprocal				Similar		Similar	Reciprocal
NR01786	Gga.11984.1.S1_at	XM_422812	C9H3orf57	10							Similar																															Similar	Similar	Reciprocal					Reciprocal
NR01789	GgaAffx.7438.1.S1_at	XM_426154	STX11	15							Similar				Similar	Similar								Similar																	Reciprocal
NR01790	GgaAffx.21228.1.S1_at			19							Similar					Similar																						Similar									Similar
NR01791	Gga.9247.1.S1_at			17							Similar				Similar									Similar																Reciprocal	Reciprocal							Reciprocal
NR01795	Gga.969.1.S1_at	NM_204624	MOXD1	10							Similar																															Similar	Similar	Reciprocal					Reciprocal
NR01798	Gga.405.1.S1_a_at	NM_204881	ITPKA	17							Similar					Similar																															Similar
NR01800	Gga.19269.1.S1_at			10							Similar																															Similar	Similar	Reciprocal					Reciprocal
NR01802	GgaAffx.23308.2.S1_s_at	XM_421320	CCDC88C	11							Similar					Similar																															Similar
NR01803	Gga.459.1.S1_at	NM_204935	DCT	32							Similar				Similar	Similar	Similar							Similar														Similar		Reciprocal	Reciprocal				Similar		Similar	Reciprocal
NR01804	Gga.3242.1.S1_at	XM_417504	BCAS1	15							Similar																																				Similar
NR01805	Gga.15640.1.S1_s_at	XM_421546	ANK3	29							Similar				Similar	Similar	Similar							Similar																	Reciprocal				Similar		Similar	Reciprocal
NR01806	GgaAffx.26506.1.S1_at	XM_422319	LPPR4	19							Similar					Similar																						Similar									Similar
NR01807	Gga.8081.1.S1_at	NM_204502	FSTL4	10							Similar					Similar	Similar																														Similar
NR01808	GgaAffx.22370.3.S1_s_at	XM_420116	C17orf28	11							Similar																															Similar	Similar	Reciprocal					Reciprocal
NR01809	Gga.6851.1.S1_at		SLC26A9	10							Similar																															Similar	Similar	Reciprocal					Reciprocal
NR01810	Gga.17892.1.S1_at			15							Similar					Similar																															Similar
NR01811	GgaAffx.2362.1.S1_at		LOC428823	24							Similar					Similar								Similar																					Similar		Similar	Reciprocal
NR01812	GgaAffx.24109.1.S1_at	XM_419035	LOC420950	22							Similar					Similar	Similar							Similar																	Reciprocal						Similar
NR01813	GgaAffx.473.2.S1_s_at	XM_425821	SLC26A9	10							Similar																															Similar	Similar	Reciprocal					Reciprocal
NR01814	Gga.12706.1.S1_s_at	XM_422319	LPPR4	23							Similar					Similar								Similar														Similar									Similar
NR01816	Gga.10971.1.A1_at	XM_429600	XG	13							Similar																															Similar	Similar	Reciprocal					Reciprocal
NR01818	Gga.17370.1.S1_at			11							Similar																															Similar	Similar	Reciprocal					Reciprocal
NR01819	Gga.4938.1.S1_s_at	NM_001001473	AMY2A	14							Similar					Similar	Similar																									Similar	Similar	Reciprocal					Reciprocal
NR01820	Gga.7422.1.S1_at		PPP1R14D	20							Similar					Similar																															Similar	Reciprocal
NR01821	GgaAffx.473.1.S1_at	XM_425821	SLC26A9	10							Similar																															Similar	Similar	Reciprocal					Reciprocal
NR01824	Gga.2841.1.S1_at	XM_422352	LRRC8D	25							Similar				Similar	Similar	Similar							Similar																	Reciprocal						Similar	Reciprocal
NR01825	GgaAffx.12449.1.S1_at	NM_001080889	LOC771987	16							Similar				Similar																									Reciprocal	Reciprocal							Reciprocal
NR01828	GgaAffx.6998.1.S1_s_at	NM_205150	HOXA2	28							Similar					Similar								Similar														Similar			Reciprocal						Similar	Reciprocal
NR01829	Gga.6059.2.S1_a_at	XM_422699	CPB1	37							Similar				Similar	Similar	Similar							Similar														Similar		Reciprocal	Reciprocal				Similar		Similar	Reciprocal
NR01830	GgaAffx.20304.1.S1_s_at			11							Similar																															Similar	Similar	Reciprocal					Reciprocal
NR01831	GgaAffx.5878.4.S1_s_at	NM_001105666	CFTR	10							Similar					Similar	Similar																														Similar
NR01832	Gga.5187.1.S1_s_at	XM_001233248	SQSTM1	34							Similar					Similar								Similar														Similar		Reciprocal	Reciprocal				Similar		Similar	Reciprocal
NR01833	GgaAffx.4698.1.S1_at	XM_426272	LOC428714	31							Similar					Similar	Similar							Similar														Similar			Reciprocal						Similar	Reciprocal
NR01834	Gga.11325.1.S1_at	NM_206980	GCM1	16							Similar																			Reciprocal										Reciprocal	Reciprocal			Reciprocal
NR01835	GgaAffx.24298.1.S1_s_at	XM_419723	IL20RA	21							Similar					Similar																															Similar
NR01836	Gga.744.1.S1_at		GATA3	29							Similar				Similar	Similar	Similar							Similar																Reciprocal	Reciprocal						Similar	Reciprocal
NR01837	GgaAffx.7178.1.S1_s_at	XR_027157	LRRC7	35							Similar				Similar	Similar	Similar							Similar																Reciprocal	Reciprocal				Similar		Similar	Reciprocal
NR01838	GgaAffx.10919.1.S1_at	XM_417097	CCNA1	11							Similar					Similar	Similar
NR01840	Gga.136.1.S1_at	NM_204242	SEMA3E	13							Similar																															Similar	Similar	Reciprocal					Reciprocal
NR01841	GgaAffx.24718.3.S1_s_at	XM_001235139	LOC771932	24							Similar					Similar																						Similar			Reciprocal						Similar	Reciprocal
NR01842	GgaAffx.20991.1.S1_s_at			24							Similar					Similar								Similar														Similar			Reciprocal						Similar	Reciprocal
NR01843	Gga.13425.1.S1_at			33							Similar					Similar								Similar														Similar			Reciprocal				Similar		Similar	Reciprocal
NR01844	Gga.12008.1.S1_at	XM_001231711	GYG2	29							Similar					Similar	Similar							Similar														Similar			Reciprocal						Similar	Reciprocal
NR01845	Gga.15831.1.S1_at			32							Similar				Similar	Similar	Similar							Similar																Reciprocal	Reciprocal						Similar	Reciprocal
NR01846	GgaAffx.7178.3.S1_s_at	XR_027157	LRRC7	30							Similar				Similar	Similar								Similar																Reciprocal	Reciprocal						Similar	Reciprocal
NR01847	Gga.1132.1.S1_at	NM_204303	ME1	10							Similar																																Similar	Reciprocal					Reciprocal
NR01849	GgaAffx.9935.1.S1_at	XM_418287	SLCO5A1	18							Similar																														Reciprocal							Reciprocal
NR01851	Gga.6137.1.S1_a_at	XM_001233046	MPP4	19							Similar					Similar																						Similar									Similar	Reciprocal
NR01853	GgaAffx.10275.1.S1_at	XM_418395	SAMD12	15							Similar					Similar	Similar																														Similar
NR01854	Gga.13411.1.S1_at			10							Similar						Similar																											Reciprocal
NR01855	Gga.9587.1.S1_at		CCDC141	38							Similar				Similar	Similar	Similar							Similar														Similar		Reciprocal	Reciprocal				Similar		Similar	Reciprocal
NR01856	Gga.17859.1.S1_at			21							Similar					Similar	Similar							Similar																	Reciprocal						Similar
NR01857	Gga.5187.1.S1_at	XM_001233248	SQSTM1	31							Similar					Similar								Similar														Similar			Reciprocal				Similar		Similar	Reciprocal
NR01858	Gga.7721.1.S1_at	XM_418521	VILL	18							Similar																														Reciprocal	Similar	Similar	Reciprocal					Reciprocal
NR01859	Gga.11984.2.S1_a_at	XM_422812	C9H3orf57	22							Similar					Similar	Similar							Similar																	Reciprocal						Similar
NR01860	Gga.685.1.S2_at		RAF1	24							Similar					Similar																								Reciprocal	Reciprocal							Reciprocal
NR01861	Gga.13838.1.S1_at			18							Similar					Similar	Similar							Similar																							Similar
NR01862	Gga.648.1.S2_at	NM_205180	FGF1	32							Similar					Similar								Similar														Similar			Reciprocal						Similar	Reciprocal
NR01864	Gga.17070.1.S1_at			22							Similar					Similar	Similar																								Reciprocal							Reciprocal
NR01865	Gga.18351.1.A1_at	XR_026877	SULF1	37								Reciprocal	Similar						Reciprocal		Reciprocal	Similar	Similar		Similar		Similar	Similar							Seed	Similar
NR01866	Gga.3154.1.S1_at	NM_204461	RHOQ	42								Reciprocal	Similar	Reciprocal					Reciprocal		Reciprocal	Similar	Similar		Similar		Similar	Similar							Similar	Similar
NR01867	Gga.14131.1.S1_s_at	NM_204493	DPYSL3	38								Reciprocal	Similar	Reciprocal					Reciprocal		Reciprocal	Similar	Similar		Similar		Similar	Similar					Reciprocal		Similar	Similar
NR01868	Gga.13103.1.S1_s_at			51								Reciprocal	Similar	Reciprocal					Reciprocal	Reciprocal	Reciprocal	Similar	Similar		Similar	Reciprocal	Similar	Similar					Reciprocal	Similar	Similar	Similar	Reciprocal
NR01869	Gga.12175.1.S1_s_at	XR_026877	SULF1	35								Reciprocal	Seed						Reciprocal		Reciprocal	Similar	Similar		Similar		Similar						Reciprocal		Similar
NR01870	Gga.588.1.S1_at	NM_205102	GFRA1	48								Reciprocal	Similar	Reciprocal					Reciprocal	Reciprocal	Reciprocal	Similar	Similar		Similar		Similar	Similar				Similar		Similar	Similar	Similar
NR01871	Gga.15399.1.S1_s_at	NM_001006487	EVL	49								Reciprocal	Similar	Reciprocal					Reciprocal	Reciprocal	Reciprocal	Similar	Similar		Similar		Similar	Similar					Reciprocal	Similar	Similar	Similar
NR01872	GgaAffx.24377.2.S1_s_at	XM_416459	PARVB	46								Reciprocal	Similar	Reciprocal					Reciprocal	Reciprocal	Reciprocal	Similar	Similar		Similar		Similar	Similar						Similar	Similar	Similar
NR01873	Gga.19309.1.S1_at			36								Reciprocal	Similar						Reciprocal		Reciprocal	Similar			Similar								Reciprocal		Similar	Similar
NR01874	Gga.2533.1.S1_s_at	NM_001001777	GSTA3	40								Reciprocal	Similar						Reciprocal	Reciprocal	Reciprocal	Similar	Similar		Similar		Similar	Similar							Similar	Similar
NR01875	Gga.16364.1.S1_at			31								Reciprocal	Similar						Reciprocal		Reciprocal	Similar	Similar		Similar		Similar								Similar	Similar
NR01876	Gga.16448.1.S1_at			44								Reciprocal	Similar						Reciprocal		Reciprocal	Similar	Similar		Similar		Similar	Similar					Reciprocal	Similar	Similar	Similar
NR01877	Gga.9493.1.S1_at	NM_204493	DPYSL3	36								Reciprocal	Similar	Reciprocal					Reciprocal		Reciprocal	Similar	Similar		Similar		Similar	Similar					Reciprocal		Similar	Similar
NR01878	GgaAffx.7334.1.S1_s_at	XM_001235240	PIK3R4	50								Reciprocal	Similar	Reciprocal					Reciprocal	Reciprocal	Reciprocal	Similar	Similar		Similar	Reciprocal	Similar	Similar						Similar	Similar	Similar
NR01879	Gga.18605.1.S1_at			50								Reciprocal	Similar	Reciprocal					Reciprocal	Reciprocal	Reciprocal	Similar	Similar		Similar	Reciprocal	Similar	Similar				Similar		Similar	Similar	Similar	Reciprocal
NR01880	Gga.3151.1.S1_at	NM_204858	IFNAR2	33								Reciprocal	Similar						Reciprocal		Reciprocal	Similar	Similar		Similar		Similar								Similar	Similar
NR01881	GgaAffx.23632.1.S1_at	XM_422097	PDIA5	50								Reciprocal	Similar	Reciprocal					Reciprocal	Reciprocal	Reciprocal	Similar	Similar		Similar	Reciprocal	Similar	Similar				Similar	Reciprocal	Similar	Similar	Similar
NR01882	Gga.6106.1.S1_a_at	XM_418471	RARRES2	52								Reciprocal	Similar	Reciprocal					Reciprocal	Reciprocal	Reciprocal	Similar	Similar		Similar	Reciprocal	Similar	Similar			Reciprocal	Similar		Similar	Similar	Similar	Reciprocal
NR01883	Gga.10147.1.S1_at	XM_419065	GALNT12	43								Reciprocal	Similar	Reciprocal					Reciprocal		Reciprocal	Similar	Similar		Similar		Similar	Similar					Reciprocal		Similar	Similar										Similar
NR01884	Gga.7765.1.S1_at	XR_027120	CHST2	42								Reciprocal	Similar						Reciprocal		Reciprocal	Similar	Similar		Similar		Similar	Similar						Similar	Similar	Similar
NR01885	GgaAffx.21283.1.S1_at			51								Reciprocal	Similar	Reciprocal					Reciprocal	Reciprocal	Reciprocal	Similar	Similar		Similar	Reciprocal	Similar	Similar				Similar		Similar	Similar	Similar	Reciprocal
NR01886	Gga.18764.1.S1_at			47								Reciprocal	Similar	Reciprocal					Reciprocal		Reciprocal	Similar	Similar		Similar		Similar	Similar					Reciprocal	Similar	Similar	Seed
NR01887	GgaAffx.24306.1.S1_at	XR_026877	SULF1	35								Reciprocal	Similar						Reciprocal		Reciprocal	Similar	Similar		Similar		Similar						Reciprocal		Similar										Similar
NR01888	Gga.2699.1.S1_at	NM_001030338	IRX1	52								Reciprocal	Similar	Reciprocal					Reciprocal	Reciprocal	Reciprocal	Similar	Similar		Similar	Reciprocal	Similar	Similar				Similar	Reciprocal	Similar	Similar	Similar
NR01889	Gga.17025.1.S1_at		GPM6B	48								Reciprocal	Similar	Reciprocal					Reciprocal	Reciprocal	Reciprocal	Similar	Similar			Reciprocal	Similar	Similar			Reciprocal	Similar		Similar	Similar	Similar	Reciprocal
NR01890	Gga.3151.1.S2_at		IFNAR2	46								Reciprocal	Similar	Reciprocal					Reciprocal		Reciprocal	Similar	Similar		Similar		Similar	Similar						Similar	Similar	Similar
NR01891	GgaAffx.13027.1.S1_s_at		CORO1C	44								Reciprocal	Similar	Reciprocal					Reciprocal	Reciprocal	Reciprocal	Similar	Similar		Similar		Similar	Similar						Similar	Similar	Similar
NR01892	GgaAffx.3290.1.S1_at	XM_425124	SPATA2L	32								Reciprocal	Similar						Reciprocal		Reciprocal	Similar			Similar								Reciprocal		Similar
NR01893	Gga.16592.1.S1_s_at			32								Reciprocal	Similar						Reciprocal		Reciprocal	Similar	Similar		Similar								Reciprocal		Similar	Similar
NR01894	Gga.1108.1.S1_s_at	NM_001031038	LBH	31								Reciprocal	Similar						Reciprocal		Reciprocal	Similar	Similar		Similar										Similar	Similar
NR01895	Gga.5626.1.S1_s_at	NM_001006487	EVL	48								Reciprocal	Similar	Reciprocal					Reciprocal	Reciprocal	Reciprocal	Similar	Similar		Similar		Similar	Similar					Reciprocal	Similar	Similar	Similar
NR01896	GgaAffx.12958.1.S1_at	NM_001006487	EVL	39								Reciprocal	Similar						Reciprocal		Reciprocal	Similar	Similar		Similar		Similar	Similar							Similar	Similar
NR01897	Gga.16689.1.S1_s_at	XM_416459	PARVB	33								Reciprocal	Similar						Reciprocal		Reciprocal	Similar	Similar		Similar		Similar	Similar							Similar	Similar
NR01898	Gga.8948.1.S1_at	XR_026877	SULF1	24								Reciprocal	Similar								Reciprocal	Similar			Similar										Similar
NR01899	Gga.14009.1.S1_at			46								Reciprocal	Similar						Reciprocal	Reciprocal	Reciprocal	Similar	Similar		Similar	Reciprocal	Similar	Similar						Similar	Similar	Similar	Reciprocal
NR01900	Gga.11552.1.S1_at			54								Reciprocal	Similar	Reciprocal					Reciprocal	Reciprocal	Reciprocal	Similar	Similar		Similar	Reciprocal	Similar	Similar				Similar		Similar	Similar	Similar	Reciprocal		Similar							Similar
NR01901	Gga.16806.2.S1_a_at	XM_418233	HOMER3	47								Reciprocal	Similar	Reciprocal					Reciprocal	Reciprocal	Reciprocal	Similar	Similar		Similar	Reciprocal	Similar	Similar				Similar	Reciprocal	Similar	Similar											Similar
NR01902	Gga.9334.1.S1_at		SGK1	40								Reciprocal	Similar						Reciprocal	Reciprocal	Reciprocal	Similar	Similar		Similar		Similar	Similar							Similar	Similar
NR01903	Gga.170.1.S2_at		WNT2B	52								Reciprocal	Similar	Reciprocal					Reciprocal	Reciprocal	Reciprocal	Similar	Similar		Similar	Reciprocal	Similar	Seed			Reciprocal	Similar	Reciprocal	Similar	Similar	Similar	Reciprocal									Similar
NR01904	Gga.13701.1.S1_s_at	XM_419943	IAH1	26								Reciprocal	Similar						Reciprocal		Reciprocal	Similar													Similar
NR01905	GgaAffx.12393.1.S1_s_at	NM_001031299	TMEM22	33								Reciprocal	Similar						Reciprocal	Reciprocal	Reciprocal	Similar	Similar					Similar						Similar	Similar	Similar
NR01906	GgaAffx.6403.1.S1_at	XM_419491	SLC29A1	27								Reciprocal	Similar						Reciprocal		Reciprocal	Similar			Similar										Similar
NR01907	Gga.4848.1.S1_a_at	NM_001195785	LOC100502566	30								Reciprocal	Similar	Reciprocal					Reciprocal		Reciprocal	Similar	Similar		Similar								Reciprocal		Similar	Similar
NR01908	Gga.787.2.S1_a_at		CFL2	48								Reciprocal	Similar	Reciprocal					Reciprocal	Reciprocal	Reciprocal	Similar	Similar			Reciprocal	Similar	Similar			Reciprocal	Similar		Similar	Similar	Similar	Reciprocal
NR01909	Gga.16806.3.S1_at		HOMER3	53								Reciprocal	Similar	Reciprocal					Reciprocal	Reciprocal	Reciprocal	Similar	Similar		Similar	Reciprocal	Similar	Similar	Similar		Reciprocal	Similar	Reciprocal	Similar	Similar	Similar										Similar
NR01910	Gga.871.1.S1_at	NM_205511	SLC2A3	41								Reciprocal	Similar						Reciprocal	Reciprocal	Reciprocal	Similar	Similar				Similar	Similar						Similar	Similar	Similar	Reciprocal
NR01911	Gga.1999.1.S1_a_at	NM_205176	CRYAB	41								Reciprocal	Similar						Reciprocal		Reciprocal	Similar	Similar		Similar		Similar						Reciprocal		Similar	Similar									Similar
NR01912	Gga.1542.1.S1_at			44								Reciprocal	Similar	Reciprocal					Reciprocal		Reciprocal	Similar	Seed		Similar	Reciprocal	Similar	Similar							Similar	Similar										Similar
NR01913	Gga.13353.1.S1_at	XM_001234470	PRSS23	36								Reciprocal	Similar						Reciprocal		Reciprocal	Similar	Similar		Similar										Similar	Similar
NR01914	GgaAffx.25118.1.S1_at	XM_416992	SLITRK6	50								Reciprocal	Similar	Reciprocal					Reciprocal	Reciprocal	Reciprocal		Similar			Reciprocal	Similar	Similar			Reciprocal	Similar	Reciprocal	Similar	Similar	Similar
NR01915	GgaAffx.3113.1.S1_at	XM_421605	COMTD1	40								Reciprocal	Similar	Reciprocal					Reciprocal		Reciprocal	Similar	Similar		Similar		Similar	Similar						Similar	Similar	Similar
NR01916	Gga.16806.4.S1_a_at	XM_418233	HOMER3	55								Reciprocal	Similar	Reciprocal					Reciprocal	Reciprocal	Reciprocal	Similar	Similar		Similar	Reciprocal	Seed	Similar	Similar		Reciprocal	Similar	Reciprocal	Similar	Similar	Similar	Reciprocal		Similar							Similar
NR01917	Gga.18199.1.S1_s_at	XM_416992	SLITRK6	49								Reciprocal	Similar	Reciprocal					Reciprocal	Reciprocal	Reciprocal		Similar			Reciprocal	Similar	Similar			Reciprocal	Similar	Reciprocal	Seed	Similar	Similar
NR01918	Gga.9978.1.S1_at			46								Reciprocal	Similar						Reciprocal	Reciprocal	Reciprocal	Similar	Similar		Similar		Similar	Similar				Similar		Similar	Similar	Similar
NR01919	Gga.1663.1.S1_s_at		LHFP	35								Reciprocal	Similar						Reciprocal		Reciprocal	Similar	Similar					Similar							Similar	Similar
NR01920	Gga.1062.1.S1_at			48								Reciprocal	Similar						Reciprocal	Reciprocal	Reciprocal	Similar	Similar		Similar	Reciprocal	Similar	Similar				Similar		Similar	Similar	Similar	Reciprocal
NR01921	Gga.5912.3.S1_at	XM_422321	SNX7	40								Reciprocal	Similar						Reciprocal		Reciprocal	Similar	Similar		Similar		Similar	Similar							Similar	Similar
NR01922	GgaAffx.20498.1.S1_s_at	NM_001030704	MMD	42								Reciprocal	Similar	Reciprocal					Reciprocal	Reciprocal	Reciprocal	Similar	Similar		Similar		Similar	Similar						Similar	Similar	Similar
NR01923	Gga.9334.2.S1_a_at	NM_204476	SGK1	44								Reciprocal	Similar						Reciprocal	Reciprocal	Reciprocal	Similar	Similar		Similar	Reciprocal	Similar	Similar				Similar			Similar	Similar	Reciprocal									Similar
NR01924	Gga.2909.1.S1_a_at	NM_001004376	HBAA	35								Reciprocal	Similar						Reciprocal	Reciprocal	Reciprocal	Similar	Similar			Reciprocal	Similar	Similar						Similar	Similar	Similar	Reciprocal
NR01925	Gga.8506.1.S2_s_at	NM_204401	TRIB2	47								Reciprocal	Similar	Reciprocal					Reciprocal	Reciprocal	Reciprocal	Similar	Similar			Reciprocal	Similar	Similar			Reciprocal	Similar	Reciprocal	Similar	Similar	Similar	Reciprocal
NR01926	Gga.2902.1.S1_s_at	NM_001004375	HBAD	35								Reciprocal	Similar						Reciprocal	Reciprocal	Reciprocal	Similar	Similar			Reciprocal	Similar	Similar							Similar	Similar	Reciprocal
NR01927	Gga.15978.1.S1_at			34								Reciprocal	Similar						Reciprocal	Reciprocal	Reciprocal		Similar				Similar	Similar						Similar	Similar	Similar	Reciprocal
NR01928	Gga.10964.1.S1_s_at		PTP4A2	30								Reciprocal	Similar						Reciprocal		Reciprocal	Similar			Similar			Similar							Similar
NR01929	Gga.2000.1.S1_at	NM_001197042	SLIT3	38								Reciprocal	Similar						Reciprocal	Reciprocal	Reciprocal	Similar	Similar				Similar	Similar						Similar	Similar	Similar	Reciprocal
NR01930	Gga.11645.2.S1_a_at			26								Reciprocal	Similar								Reciprocal	Similar			Similar								Reciprocal		Similar										Similar
NR01931	Gga.9700.1.S1_at	XM_416779	TSPAN7	33								Reciprocal	Similar	Reciprocal					Reciprocal		Reciprocal	Similar	Similar		Similar		Similar	Similar					Reciprocal		Similar	Similar
NR01932	Gga.3402.1.S2_at		OLFM1	33								Reciprocal	Similar	Reciprocal					Reciprocal		Reciprocal	Similar	Similar		Similar		Similar								Similar	Similar
NR01933	Gga.11539.1.S1_at	XM_418246	IFI30	37								Reciprocal	Similar						Reciprocal	Reciprocal	Reciprocal	Similar	Similar		Similar			Similar							Similar	Similar	Reciprocal
NR01934	Gga.4058.1.S1_at	NM_205480	LOC396473	43								Reciprocal	Similar	Reciprocal					Reciprocal	Reciprocal	Reciprocal		Similar			Reciprocal	Similar	Similar			Reciprocal	Similar		Similar	Similar	Similar	Reciprocal
NR01935	GgaAffx.4585.1.S1_at	XM_420272	LOC422293	50								Reciprocal	Similar	Reciprocal					Reciprocal	Reciprocal	Reciprocal	Similar	Similar			Reciprocal	Similar	Similar			Reciprocal	Similar		Similar	Similar	Similar	Reciprocal
NR01936	GgaAffx.12559.1.S1_s_at		SLC10A7	34								Reciprocal	Similar	Reciprocal					Reciprocal		Reciprocal	Similar	Similar		Similar		Similar	Similar							Similar	Similar
NR01937	Gga.7197.1.S1_at	XM_001235179	LOC771974	27								Reciprocal	Similar						Reciprocal	Reciprocal	Reciprocal		Similar												Similar	Similar
NR01938	Gga.11876.2.S1_at	XM_419085	C9orf19	41								Reciprocal	Similar	Reciprocal					Reciprocal	Reciprocal	Reciprocal		Similar			Reciprocal	Similar	Similar			Reciprocal	Similar		Similar	Similar	Similar	Reciprocal
NR01939	Gga.8043.1.S1_at	NM_001012865	C6orf32	37								Reciprocal	Similar	Reciprocal					Reciprocal		Reciprocal	Similar	Similar		Similar	Reciprocal	Similar	Similar	Similar						Similar				Similar							Similar
NR01940	GgaAffx.25175.1.S1_at	XM_417139	SGCG	53								Reciprocal	Similar	Reciprocal					Reciprocal	Reciprocal	Reciprocal	Similar	Similar			Reciprocal	Similar	Similar	Similar		Reciprocal	Similar	Reciprocal	Similar	Similar	Similar
NR01941	Gga.9026.1.S1_at			29								Reciprocal	Similar						Reciprocal		Reciprocal	Similar	Similar		Similar		Similar	Similar							Similar											Similar
NR01942	GgaAffx.12091.1.S1_at	NM_001142256	CNN2	42								Reciprocal	Similar						Reciprocal	Reciprocal	Reciprocal	Similar	Similar		Similar	Reciprocal	Similar	Similar				Similar		Similar	Similar	Similar	Reciprocal
NR01943	GgaAffx.4086.1.S1_at	XM_420239	MCF2	10								Reciprocal																								Similar
NR01944	Gga.4058.1.S2_s_at		LOC396473	33								Reciprocal							Reciprocal	Reciprocal	Reciprocal		Similar					Similar						Similar	Similar	Similar
NR01945	Gga.4428.1.S2_s_at	NM_204792	SOX10	31								Reciprocal	Similar								Reciprocal	Similar			Similar								Reciprocal		Similar										Similar
NR01946	Gga.15188.1.S1_at	XM_414435	CNTN4	31								Reciprocal	Similar								Reciprocal	Seed	Similar		Similar		Similar								Similar										Similar	Similar
NR01947	Gga.2909.1.S1_at	NM_001004376	HBAA	29								Reciprocal	Similar						Reciprocal	Reciprocal	Reciprocal		Similar			Reciprocal	Similar	Similar							Similar	Similar	Reciprocal
NR01948	Gga.4498.1.S1_s_at	NM_001030749	ELK3	43								Reciprocal	Similar						Reciprocal	Reciprocal	Reciprocal		Similar			Reciprocal	Similar	Similar				Similar		Similar	Similar	Similar
NR01949	GgaAffx.12393.1.S1_at	NM_001031299	TMEM22	31								Reciprocal	Similar						Reciprocal	Reciprocal	Reciprocal	Similar	Similar				Similar	Similar						Similar	Similar	Similar
NR01950	Gga.7035.1.S1_x_at	XM_001232441	LOC769722	37								Reciprocal	Similar	Reciprocal					Reciprocal	Reciprocal	Reciprocal	Similar	Similar			Reciprocal	Similar	Similar							Similar	Similar
NR01951	GgaAffx.23149.1.S1_at	XM_425441	LGR5	25								Reciprocal	Similar						Reciprocal		Reciprocal	Similar	Similar		Similar										Similar	Similar
NR01952	Gga.8201.1.S1_at	XM_421199	ATP6V1D	46								Reciprocal	Similar						Reciprocal	Reciprocal	Reciprocal	Similar	Similar		Similar	Reciprocal	Similar	Similar			Reciprocal	Similar		Similar	Similar	Similar	Reciprocal									Similar
NR01953	Gga.18270.1.S1_at		ARHGAP18	37								Reciprocal	Similar	Reciprocal					Reciprocal	Reciprocal	Reciprocal		Similar				Similar	Similar				Similar		Similar	Similar	Similar
NR01954	GgaAffx.20217.1.S1_at		LOC418900	17								Reciprocal	Similar						Reciprocal		Reciprocal		Similar												Similar	Similar
NR01955	Gga.4981.1.S1_s_at	NM_205489	HBG2	25								Reciprocal							Reciprocal	Reciprocal	Reciprocal		Similar					Similar							Similar		Reciprocal
NR01956	Gga.6387.1.S1_at	NM_001201452	RAC2	19								Reciprocal							Reciprocal	Reciprocal	Reciprocal		Similar														Reciprocal
NR01957	GgaAffx.20439.1.S1_s_at		HS6ST2	21								Reciprocal	Similar						Reciprocal		Reciprocal	Similar	Similar		Similar										Similar
NR01958	GgaAffx.22014.2.S1_s_at	XM_422690	EHHADH	17								Reciprocal	Similar						Reciprocal		Reciprocal														Similar
NR01959	GgaAffx.8737.1.S1_at	XM_420693	DLC1	43								Reciprocal	Similar	Reciprocal					Reciprocal	Reciprocal	Reciprocal		Similar			Reciprocal	Similar	Similar			Reciprocal	Similar		Similar	Similar	Similar	Reciprocal					Reciprocal	Reciprocal						Similar
NR01960	Gga.9122.1.S1_at			28								Reciprocal	Similar						Reciprocal		Reciprocal	Similar	Similar				Similar							Similar	Similar	Similar
NR01961	Gga.18756.1.S1_s_at	XM_421362	EML1	38								Reciprocal	Similar	Reciprocal					Reciprocal	Reciprocal	Reciprocal		Similar			Reciprocal	Similar	Similar			Reciprocal	Similar		Similar	Similar	Similar	Reciprocal
NR01962	Gga.1479.1.S1_at	XM_416358	PTN	37								Reciprocal	Similar	Reciprocal					Reciprocal	Reciprocal	Reciprocal		Similar			Reciprocal	Similar	Similar			Reciprocal	Similar		Similar	Similar	Similar
NR01963	Gga.7476.1.S1_at	XM_418792	TMEM108	32								Reciprocal	Similar						Reciprocal		Reciprocal	Similar	Similar		Similar		Similar	Similar	Similar						Similar											Similar
NR01964	GgaAffx.1840.2.S1_s_at	XM_414530	ERGIC1	23								Reciprocal	Similar								Reciprocal	Similar			Similar										Similar
NR01966	Gga.1500.1.S1_at		SEPT6	38								Reciprocal	Similar						Reciprocal	Reciprocal	Reciprocal		Similar			Reciprocal	Similar	Similar			Reciprocal	Similar		Similar	Similar	Similar	Reciprocal
NR01967	GgaAffx.7165.1.S1_at	XR_026877	SULF1	29								Reciprocal	Similar								Reciprocal	Similar			Similar										Similar										Similar
NR01968	Gga.3296.1.S1_at		GTSF1	23								Reciprocal	Similar						Reciprocal	Reciprocal	Reciprocal														Similar
NR01969	Gga.5464.1.S1_at		ACTR10	36								Reciprocal	Similar	Reciprocal					Reciprocal	Reciprocal	Reciprocal	Similar	Similar				Similar	Similar						Similar	Similar	Similar
NR01970	Gga.3624.1.S1_at	NM_001031182	PDE3B	37								Reciprocal							Reciprocal	Reciprocal	Reciprocal		Similar				Similar	Similar				Similar		Similar	Similar	Similar
NR01971	Gga.16331.1.S1_at			34								Reciprocal						Reciprocal	Reciprocal		Reciprocal											Similar	Reciprocal	Similar		Similar
NR01972	Gga.17103.1.S1_at			17								Reciprocal	Similar								Reciprocal				Similar										Similar
NR01973	Gga.3903.1.S1_at		CDH13	26								Reciprocal	Similar						Reciprocal		Reciprocal		Similar												Similar	Similar
NR01974	GgaAffx.12750.1.S1_s_at	NM_001007851	RASSF3	39								Reciprocal	Similar	Reciprocal					Reciprocal		Reciprocal	Similar			Similar	Reciprocal	Similar	Similar				Similar		Similar	Similar											Similar
NR01975	GgaAffx.21356.2.S1_s_at			10								Reciprocal
NR01976	Gga.6390.3.S1_a_at	XM_417207	CTSC	28								Reciprocal	Similar	Reciprocal					Reciprocal		Reciprocal	Similar	Similar		Similar			Similar					Reciprocal		Similar	Similar
NR01977	GgaAffx.10905.1.S1_at	XM_001232763	THSD1	10								Reciprocal
NR01978	Gga.2016.1.S1_at			22								Reciprocal	Similar						Reciprocal		Reciprocal	Similar	Similar		Similar										Similar
NR01979	Gga.6258.1.S1_a_at	XM_419233	TMEM77	40								Reciprocal		Reciprocal					Reciprocal	Reciprocal	Reciprocal		Similar			Reciprocal	Similar	Similar			Reciprocal	Similar		Similar	Similar	Similar	Reciprocal					Reciprocal	Reciprocal						Similar
NR01980	Gga.7318.1.S1_at			22								Reciprocal	Similar								Reciprocal	Similar			Similar										Similar
NR01981	Gga.6273.2.S1_a_at			19								Reciprocal									Reciprocal	Similar	Similar					Similar							Similar	Similar
NR01982	Gga.779.1.S1_a_at	NM_205394	SYNPR	31								Reciprocal	Similar	Reciprocal							Reciprocal	Similar			Similar								Reciprocal		Similar										Similar
NR01983	Gga.1827.1.S1_s_at			39								Reciprocal	Similar	Reciprocal					Reciprocal	Reciprocal	Reciprocal		Similar			Reciprocal	Similar	Similar			Reciprocal	Similar		Similar	Similar	Similar	Reciprocal						Reciprocal	Similar
NR01984	Gga.8823.1.S1_s_at	NM_001007894	CMTM7	35								Reciprocal	Similar						Reciprocal	Reciprocal	Reciprocal		Similar				Similar	Similar				Similar		Similar	Similar	Similar	Reciprocal
NR01985	Gga.16474.1.S1_at			33								Reciprocal							Reciprocal	Reciprocal	Reciprocal		Similar				Similar	Similar				Similar		Similar	Similar	Similar							Reciprocal	Similar					Similar
NR01986	GgaAffx.20772.1.S1_at			31								Reciprocal	Similar						Reciprocal		Reciprocal	Similar	Similar				Similar							Similar	Similar	Similar
NR01987	GgaAffx.20325.1.S1_at		LOC396473	28								Reciprocal							Reciprocal	Reciprocal	Reciprocal		Similar					Similar							Similar	Similar
NR01988	Gga.7035.4.S1_a_at	XM_001232441	LOC769722	16								Reciprocal	Similar								Reciprocal	Similar													Similar
NR01989	Gga.18356.1.A1_at			41								Reciprocal	Similar	Reciprocal					Reciprocal	Reciprocal	Reciprocal		Similar			Reciprocal	Similar	Similar			Reciprocal	Similar		Similar	Similar	Similar	Reciprocal
NR01990	Gga.170.1.S1_at	NM_204336	WNT2B	51								Reciprocal	Similar	Reciprocal					Reciprocal	Reciprocal	Reciprocal	Similar	Similar		Similar	Reciprocal	Similar	Similar			Reciprocal	Similar	Reciprocal	Similar	Similar	Similar	Reciprocal		Similar							Similar
NR01991	Gga.6235.1.S1_at	XM_001233536	C6orf115	26								Reciprocal	Similar						Reciprocal		Reciprocal	Similar	Similar		Similar		Similar	Similar							Similar
NR01992	Gga.16002.1.S1_at		ENOX1	44								Reciprocal	Similar	Reciprocal					Reciprocal	Reciprocal	Reciprocal		Similar			Reciprocal	Similar	Similar	Similar		Reciprocal	Similar		Similar	Similar		Reciprocal									Similar
NR01993	Gga.7222.2.S1_s_at	NM_001030752	WDR91	30								Reciprocal	Similar						Reciprocal	Reciprocal	Reciprocal	Similar	Similar				Similar	Similar							Similar	Similar
NR01994	Gga.1185.2.S1_s_at	NM_001080865	SRI	36								Reciprocal	Similar						Reciprocal	Reciprocal	Reciprocal		Similar				Similar	Similar			Reciprocal	Similar		Similar	Similar	Similar
NR01995	Gga.3680.1.S1_at			28								Reciprocal	Similar						Reciprocal	Reciprocal	Reciprocal		Similar					Similar						Similar	Similar	Similar
NR01996	Gga.19407.1.S1_at			38								Reciprocal	Similar	Reciprocal					Reciprocal	Reciprocal	Reciprocal		Similar			Reciprocal	Similar	Similar			Reciprocal	Similar		Similar	Similar	Similar	Reciprocal						Reciprocal
NR01997	GgaAffx.12454.1.S1_s_at	NM_001030903	PPT1	21								Reciprocal	Similar								Reciprocal	Similar	Similar		Similar			Similar							Similar										Similar
NR01998	Gga.3569.1.S1_a_at	NM_204494	DPYSL2	37								Reciprocal	Similar	Reciprocal					Reciprocal	Reciprocal	Reciprocal		Similar			Reciprocal	Similar	Similar			Reciprocal	Similar		Similar	Similar	Similar	Reciprocal
NR01999	GgaAffx.12983.1.S1_s_at	NM_001039316	GUSB	26								Reciprocal							Reciprocal		Reciprocal		Similar					Similar							Similar	Similar
NR02000	GgaAffx.25004.1.S1_s_at	NM_001012545	GPM6B	38								Reciprocal		Reciprocal					Reciprocal	Reciprocal	Reciprocal		Similar			Reciprocal	Similar	Similar			Reciprocal	Similar		Similar		Similar	Reciprocal					Reciprocal	Reciprocal						Similar
NR02001	Gga.13372.1.S1_s_at	XM_422574	LIMS2	18								Reciprocal	Similar						Reciprocal		Reciprocal														Similar
NR02002	Gga.7646.1.S1_at	NM_001190477	LPHN2	29								Reciprocal							Reciprocal	Reciprocal	Reciprocal		Similar					Similar						Similar	Similar	Similar
NR02003	Gga.8374.1.S1_at	XM_424531	RNF122	36								Reciprocal							Reciprocal	Reciprocal	Reciprocal		Similar			Reciprocal	Similar	Similar			Reciprocal	Similar		Similar		Similar	Reciprocal					Reciprocal	Reciprocal						Similar
NR02005	Gga.13015.1.S1_at			22								Reciprocal	Similar						Reciprocal		Reciprocal	Similar	Similar												Similar	Similar
NR02006	GgaAffx.20585.1.S1_at			34								Reciprocal	Similar						Reciprocal	Reciprocal	Reciprocal	Similar	Similar				Similar	Similar	Similar						Similar
NR02007	Gga.18167.1.S1_at			28								Reciprocal							Reciprocal	Reciprocal	Reciprocal		Similar				Similar	Similar							Similar	Similar
NR02008	Gga.12884.1.S1_at	NM_206983	PLA2R1	23								Reciprocal	Similar						Reciprocal		Reciprocal	Similar	Similar		Similar		Similar								Similar
NR02009	GgaAffx.12786.1.S1_s_at	NM_001039274	MTMR2	22								Reciprocal	Similar						Reciprocal		Reciprocal														Similar	Similar
NR02010	Gga.12511.2.S1_s_at	XM_001236304	ARHGAP18	42								Reciprocal	Similar	Reciprocal					Reciprocal	Reciprocal	Reciprocal		Similar			Reciprocal	Similar	Similar			Reciprocal	Similar		Similar	Similar	Similar	Reciprocal
NR02011	Gga.4050.2.S1_a_at	NM_001173529	CAPZB	16								Reciprocal	Similar	Reciprocal							Reciprocal	Similar			Similar								Reciprocal		Similar
NR02012	Gga.2869.1.S1_at	NM_204555	KCNIP4	29								Reciprocal							Reciprocal		Reciprocal		Similar				Similar	Similar						Similar	Similar	Similar
NR02013	GgaAffx.22079.1.S1_s_at	XM_001234829	LOC771567	21								Reciprocal	Similar						Reciprocal		Reciprocal						Similar	Similar							Similar		Reciprocal
NR02014	GgaAffx.11659.1.S1_s_at	NM_001080865	SRI	33								Reciprocal							Reciprocal	Reciprocal	Reciprocal	Similar	Similar				Similar	Similar						Similar	Similar	Similar
NR02015	Gga.11929.1.S1_at		KLHDC8A	35								Reciprocal		Reciprocal					Reciprocal		Reciprocal		Similar			Reciprocal	Similar	Similar	Similar			Similar	Reciprocal	Similar		Similar
NR02016	Gga.9200.1.S1_s_at	NM_001006586	AP3S1	31								Reciprocal	Similar						Reciprocal		Reciprocal	Similar	Similar				Similar	Similar							Similar	Similar
NR02017	Gga.2902.1.S1_a_at	NM_001004375	HBAD	23								Reciprocal							Reciprocal	Reciprocal	Reciprocal		Similar			Reciprocal	Similar	Similar									Reciprocal									Similar
NR02018	Gga.3204.1.S1_at	XM_416845	C7orf23	29								Reciprocal	Similar								Reciprocal	Similar	Similar		Similar										Similar										Similar
NR02019	Gga.483.1.S1_at	NM_204971	CTSK	35								Reciprocal							Reciprocal	Reciprocal			Similar			Reciprocal	Similar	Similar				Similar		Similar		Similar						Reciprocal	Reciprocal	Similar					Similar
NR02020	Gga.9353.1.S1_at			40								Reciprocal							Reciprocal	Reciprocal	Reciprocal		Similar			Reciprocal	Similar	Similar			Reciprocal	Similar		Similar	Similar	Similar	Reciprocal					Reciprocal	Reciprocal	Similar					Similar
NR02021	Gga.17548.1.S1_at			21								Reciprocal	Similar								Reciprocal	Similar	Similar		Similar										Similar
NR02022	Gga.5381.1.S1_at	XM_417797	PTP4A2	18								Reciprocal							Reciprocal		Reciprocal														Similar	Similar
NR02023	Gga.5640.1.S1_at	XM_001234470	PRSS23	36								Reciprocal	Similar					Reciprocal	Reciprocal		Reciprocal	Similar	Similar		Similar			Similar							Similar	Similar
NR02024	Gga.17987.1.S1_at	XM_414668	JAKMIP2	35								Reciprocal	Similar	Reciprocal					Reciprocal		Reciprocal	Similar	Similar				Similar	Similar				Similar		Similar	Similar	Similar
NR02025	Gga.9282.1.S1_s_at		EIF2AK4	27								Reciprocal	Similar	Reciprocal					Reciprocal		Reciprocal	Similar	Similar		Similar		Similar	Similar	Similar						Similar											Similar
NR02026	Gga.17889.1.S1_at			20								Reciprocal						Reciprocal															Reciprocal	Similar		Similar
NR02027	GgaAffx.1097.1.S1_at	XM_001233853	SETBP1	29								Reciprocal	Similar						Reciprocal		Reciprocal		Similar				Similar							Similar	Similar	Similar
NR02028	Gga.7997.1.S1_at	XM_417398	C20H20orf177	35								Reciprocal	Similar						Reciprocal	Reciprocal	Reciprocal		Similar			Reciprocal	Similar	Similar			Reciprocal	Similar		Similar	Similar	Similar
NR02029	GgaAffx.23149.2.S1_s_at	XM_425441	LGR5	20								Reciprocal	Similar						Reciprocal		Reciprocal	Similar	Similar		Similar										Similar
NR02030	Gga.12995.1.S1_s_at	XM_417741	CLIC4	21								Reciprocal	Similar								Reciprocal	Similar													Similar
NR02031	Gga.2547.1.S1_at	XM_001234829	LOC771567	33								Reciprocal	Similar						Reciprocal	Reciprocal	Reciprocal		Similar			Reciprocal	Similar	Similar				Similar		Similar	Similar	Similar	Reciprocal
NR02032	Gga.4414.1.S1_s_at	NM_001001613	CD74	24								Reciprocal	Similar						Reciprocal		Reciprocal	Similar	Similar				Similar								Similar	Similar
NR02033	Gga.18945.1.S1_at	XM_417387	PREX1	38								Reciprocal							Reciprocal	Reciprocal	Reciprocal		Similar			Reciprocal	Similar	Similar			Reciprocal	Similar		Similar	Similar	Similar	Reciprocal					Reciprocal	Reciprocal	Similar					Similar
NR02034	Gga.1149.1.S1_at			35								Reciprocal							Reciprocal	Reciprocal	Reciprocal		Similar			Reciprocal	Similar	Similar			Reciprocal	Similar		Similar	Similar	Similar							Reciprocal
NR02035	Gga.9499.1.S1_s_at	NM_204490	HS6ST2	20								Reciprocal	Similar						Reciprocal		Reciprocal	Similar	Similar		Similar										Similar
NR02036	Gga.18929.1.S1_s_at		WIPF1	35								Reciprocal							Reciprocal	Reciprocal	Reciprocal		Similar			Reciprocal	Similar	Similar			Reciprocal	Similar		Similar		Similar	Reciprocal					Reciprocal
NR02037	GgaAffx.54.1.S1_at	XM_422912	KLHL5	35								Reciprocal	Similar	Reciprocal					Reciprocal	Reciprocal	Reciprocal	Similar	Similar		Similar	Reciprocal	Similar	Similar			Reciprocal				Similar		Reciprocal									Similar
NR02038	Gga.12849.1.S1_at	XM_419600	SMOC2	14								Reciprocal	Similar								Reciprocal	Similar	Similar												Similar
NR02039	Gga.15966.1.S1_at	XM_420641	ANK2	37								Reciprocal	Similar						Reciprocal	Reciprocal	Reciprocal		Similar			Reciprocal	Similar	Similar				Similar		Similar	Similar	Similar
NR02040	GgaAffx.20591.2.S1_s_at	NM_204792	SOX10	27								Reciprocal	Similar								Reciprocal	Similar			Similar								Reciprocal		Similar										Similar
NR02041	Gga.7241.1.S1_at	XM_424417	GRHPR	30								Reciprocal	Similar						Reciprocal	Reciprocal	Reciprocal	Similar	Similar		Similar		Similar	Similar							Similar
NR02042	GgaAffx.20942.1.S1_s_at			29								Reciprocal							Reciprocal	Reciprocal			Similar					Similar						Similar		Similar						Reciprocal	Reciprocal	Similar					Similar
NR02043	GgaAffx.11959.1.S1_s_at	XM_001235240	PIK3R4	17								Reciprocal	Similar						Reciprocal		Reciprocal	Similar													Similar
NR02044	GgaAffx.12413.1.S1_at		RBM38	35								Reciprocal	Similar						Reciprocal	Reciprocal	Reciprocal	Similar	Similar			Reciprocal	Similar	Similar	Similar			Similar		Similar	Similar
NR02045	Gga.4484.1.S1_at	NM_001030701	SEPT9	37								Reciprocal							Reciprocal	Reciprocal	Reciprocal		Similar			Reciprocal	Similar	Similar			Reciprocal			Similar	Similar	Similar						Reciprocal	Reciprocal	Similar					Similar
NR02046	Gga.12166.1.S1_at	XM_422151	ZEB2	36								Reciprocal							Reciprocal	Reciprocal			Similar			Reciprocal	Similar	Similar			Reciprocal	Similar		Similar		Similar						Reciprocal	Reciprocal	Similar					Similar
NR02047	Gga.9492.1.S1_at	NM_204498	LOC395159	35								Reciprocal							Reciprocal	Reciprocal			Similar				Similar	Similar			Reciprocal	Similar		Similar	Similar	Similar						Reciprocal	Reciprocal	Similar					Similar
NR02048	GgaAffx.20759.1.S1_at			34								Reciprocal	Similar	Reciprocal					Reciprocal	Reciprocal	Reciprocal		Similar			Reciprocal	Similar	Similar			Reciprocal	Similar		Similar	Similar	Similar
NR02049	GgaAffx.2561.1.S1_at	XM_426249	CYSLTR1	13								Reciprocal	Similar								Reciprocal				Similar										Similar
NR02050	GgaAffx.7833.1.S1_s_at	NM_001097528	GNG2	38								Reciprocal	Similar	Reciprocal					Reciprocal	Reciprocal	Reciprocal	Similar	Similar		Similar	Reciprocal	Similar	Similar			Reciprocal				Similar		Reciprocal									Similar
NR02051	Gga.19385.1.S1_at			20								Reciprocal							Reciprocal								Similar		Similar					Similar	Similar
NR02052	Gga.3076.1.S1_at	XM_416431	KCNJ8	17								Reciprocal											Similar					Similar							Similar	Similar
NR02053	GgaAffx.21845.2.S1_s_at	NM_001001613	CD74	24								Reciprocal		Reciprocal									Similar				Similar	Similar				Similar			Similar	Similar
NR02054	Gga.18972.1.S1_at			14								Reciprocal							Reciprocal		Reciprocal	Similar	Similar												Similar
NR02055	GgaAffx.8057.1.S1_at	XR_027087	ATXN1	41								Reciprocal	Similar	Reciprocal					Reciprocal	Reciprocal	Reciprocal	Similar	Similar		Similar	Reciprocal	Similar	Similar							Similar	Similar	Reciprocal									Similar
NR02056	Gga.14504.1.S1_at		ADAMTSL1	19								Reciprocal							Reciprocal	Reciprocal	Reciprocal																Reciprocal
NR02057	Gga.4414.3.S1_a_at		CD74	36								Reciprocal	Similar	Reciprocal					Reciprocal		Reciprocal	Similar	Similar			Reciprocal	Similar	Similar			Reciprocal	Similar			Similar	Similar
NR02058	Gga.15119.1.S1_at	XM_419138	FAM38B	17								Reciprocal							Reciprocal		Reciprocal		Similar												Similar	Similar
NR02059	Gga.1828.1.S1_at	NM_001012551	RAB11B	31								Reciprocal	Similar	Reciprocal					Reciprocal		Reciprocal					Reciprocal	Similar	Similar			Reciprocal	Similar		Similar	Similar
NR02060	GgaAffx.11951.1.S1_s_at	NM_001031150	RAP1GDS1	25								Reciprocal	Similar	Reciprocal					Reciprocal		Reciprocal	Similar	Similar				Similar	Similar							Similar	Similar
NR02061	Gga.12079.2.S1_a_at	XM_422320	LPPR5	37								Reciprocal	Similar	Reciprocal					Reciprocal	Reciprocal	Reciprocal		Similar			Reciprocal	Similar	Similar			Reciprocal	Similar		Similar			Reciprocal									Similar
NR02062	Gga.2726.1.S1_at	NM_204673	SNCA	34								Reciprocal	Similar	Reciprocal							Reciprocal	Similar	Similar		Similar	Reciprocal	Similar	Similar	Similar			Similar			Similar											Similar
NR02063	GgaAffx.4086.2.S1_s_at	XM_420239	MCF2	27								Reciprocal							Reciprocal	Reciprocal			Similar			Reciprocal	Similar	Similar	Similar		Reciprocal	Similar		Similar
NR02064	GgaAffx.24798.1.S1_at	XR_026867	HUNK	37								Reciprocal	Similar						Reciprocal	Reciprocal	Reciprocal		Similar			Reciprocal	Similar	Similar			Reciprocal	Similar		Similar	Similar	Similar	Reciprocal					Reciprocal	Reciprocal
NR02065	Gga.7638.2.S1_at			12								Reciprocal	Similar								Reciprocal				Similar
NR02067	GgaAffx.26287.1.S1_s_at			31								Reciprocal	Similar						Reciprocal		Reciprocal		Similar				Similar	Similar						Similar	Similar	Similar
NR02068	Gga.8506.1.S1_s_at	NM_204401	TRIB2	46								Reciprocal	Similar	Reciprocal				Reciprocal		Reciprocal	Reciprocal		Similar			Reciprocal	Similar	Similar			Reciprocal	Similar	Reciprocal	Similar		Similar	Reciprocal		Similar							Similar
NR02069	GgaAffx.931.1.S1_at	XM_001231859	CX3CL1	17								Reciprocal		Reciprocal																			Reciprocal			Similar
NR02070	GgaAffx.25358.2.S1_s_at	XM_422574	LIMS2	12								Reciprocal	Similar						Reciprocal		Reciprocal														Similar
NR02071	GgaAffx.24513.10.S1_s_at	XM_419142	EPB41L3	41								Reciprocal	Similar	Reciprocal					Reciprocal	Reciprocal	Reciprocal	Similar	Similar			Reciprocal	Similar	Similar	Similar		Reciprocal	Similar		Similar	Similar		Reciprocal									Similar
NR02072	Gga.4999.2.S1_at		ITGA4	23								Reciprocal							Reciprocal				Similar				Similar							Similar	Similar	Similar
NR02073	Gga.1428.2.S1_at		DPYSL4	24								Reciprocal							Reciprocal	Reciprocal	Reciprocal						Similar	Similar				Similar		Similar		Similar	Reciprocal
NR02074	Gga.14804.1.S1_at			25								Reciprocal	Similar						Reciprocal	Reciprocal	Reciprocal		Similar				Similar	Similar						Similar	Similar		Reciprocal									Similar
NR02075	Gga.12229.1.S1_at	NM_001034813	CAMK4	27								Reciprocal	Similar								Reciprocal	Similar			Similar										Similar	Similar
NR02076	Gga.10492.1.S1_at	XM_417479	ELMO2	19								Reciprocal	Similar								Reciprocal	Similar	Similar		Similar			Similar							Similar
NR02077	GgaAffx.11398.1.S1_s_at	NM_001030966	INSIG1	38								Reciprocal	Similar	Reciprocal					Reciprocal		Reciprocal	Similar	Similar		Similar	Reciprocal	Similar	Similar				Similar		Similar	Similar		Reciprocal									Similar
NR02078	Gga.16589.1.S1_at	NM_204342	LSP1	37								Reciprocal							Reciprocal	Reciprocal	Reciprocal		Similar			Reciprocal	Similar	Similar			Reciprocal	Similar		Similar	Similar	Similar	Reciprocal					Reciprocal	Reciprocal						Similar
NR02079	Gga.1685.1.S1_at		PRKAR2A	20								Reciprocal								Reciprocal	Reciprocal											Similar		Similar		Similar
NR02080	Gga.9614.1.S1_at		SYN2	15								Reciprocal	Similar								Reciprocal
NR02081	Gga.1930.1.S1_at	XM_428222	EFHD2	27								Reciprocal							Reciprocal	Reciprocal						Reciprocal	Similar				Reciprocal	Similar		Similar		Similar
NR02082	Gga.902.1.A1_x_at			10								Reciprocal							Reciprocal	Reciprocal
NR02083	Gga.16806.1.S1_at	XM_418233	HOMER3	41								Reciprocal	Similar	Reciprocal					Reciprocal		Reciprocal	Similar	Similar		Similar	Reciprocal	Similar	Similar	Similar		Reciprocal	Similar		Similar			Reciprocal		Similar							Similar
NR02084	Gga.1582.1.A1_at			28								Reciprocal	Similar						Reciprocal		Reciprocal		Similar				Similar							Similar	Similar	Similar
NR02085	Gga.3128.1.S1_a_at	NM_204287	THYN1	34								Reciprocal							Reciprocal	Reciprocal	Reciprocal		Similar			Reciprocal	Similar	Similar			Reciprocal	Similar		Similar	Similar	Similar	Reciprocal					Reciprocal
NR02087	Gga.5784.1.S1_at	NM_204539	TMEM121	27								Reciprocal							Reciprocal	Reciprocal			Similar				Similar	Similar				Similar		Similar		Similar
NR02088	Gga.99.1.S1_at	NM_001081696	WNT3	16								Similar							Similar	Similar	Similar							Reciprocal									Similar
NR02089	GgaAffx.22428.2.S1_s_at	XM_417937	FDXACB1	10								Similar																								Reciprocal
NR02090	GgaAffx.2012.1.S1_at			17								Similar	Reciprocal								Similar	Reciprocal	Reciprocal		Reciprocal										Reciprocal
NR02094	GgaAffx.8822.1.S1_s_at	XM_419725	MAP3K5	13								Similar		Similar						Similar							Reciprocal	Reciprocal									Similar
NR02095	Gga.1658.1.S1_at			21								Similar	Reciprocal								Similar	Reciprocal			Reciprocal								Similar		Reciprocal										Reciprocal
NR02098	Gga.8594.1.S1_at	XM_415247	SLC5A1	21								Similar							Similar	Similar								Reciprocal				Reciprocal	Similar	Reciprocal		Reciprocal
NR02099	Gga.13817.1.S1_at	NM_001079744	WDR92	20								Similar								Similar	Similar							Reciprocal					Similar						Reciprocal
NR02100	Gga.14264.1.S1_at			30								Similar							Similar	Similar	Similar		Reciprocal			Similar	Reciprocal	Reciprocal				Reciprocal			Reciprocal	Reciprocal
NR02104	Gga.17811.1.A1_at	XM_417289	C1H10orf47	11								Similar							Similar	Similar								Reciprocal								Reciprocal
NR02105	Gga.3754.1.S1_a_at	NM_204472	HES1	27								Similar	Reciprocal	Similar							Similar	Reciprocal			Reciprocal		Reciprocal	Reciprocal							Reciprocal
NR02106	GgaAffx.7311.1.S1_s_at	XM_416168	ANKS1B	21								Similar	Reciprocal						Similar		Similar						Reciprocal							Reciprocal	Reciprocal	Reciprocal
NR02107	Gga.6162.1.S1_s_at	XM_421148	LOC423224	15								Similar							Similar	Similar																Reciprocal
NR02112	Gga.3461.1.S1_at	NM_205186	LRP8	13								Similar													Reciprocal								Similar
NR02113	GgaAffx.8671.1.S1_at			21								Similar							Similar	Similar								Reciprocal						Reciprocal		Reciprocal
NR02116	Gga.12889.1.S1_at	XM_415603	RAB40B	13								Similar																					Similar
NR02117	Gga.7547.1.S1_at	XM_415410	CAMSAP1	19								Similar	Reciprocal								Similar	Reciprocal	Reciprocal		Reciprocal										Reciprocal	Reciprocal
NR02119	GgaAffx.12140.1.S1_s_at	NM_001007960	SLC25A36	18								Similar							Similar	Similar	Similar						Reciprocal	Reciprocal									Similar
NR02121	GgaAffx.24191.1.S1_s_at	XM_414485	PWWP2A	16								Similar	Reciprocal						Similar		Similar	Reciprocal													Reciprocal
NR02122	GgaAffx.3782.1.S1_at	XM_415932	SMTNL2	21								Similar	Reciprocal								Similar	Reciprocal			Reciprocal																					Reciprocal
NR02124	Gga.6162.1.S1_at	XM_421148	LOC423224	15								Similar							Similar	Similar	Similar															Reciprocal
NR02125	Gga.17674.1.S1_at	XM_418872	BLVRA	11								Similar
NR02126	Gga.18470.1.S1_at	NR_003250	LOC768251	25								Similar	Reciprocal						Similar		Similar	Reciprocal	Reciprocal		Reciprocal			Reciprocal							Reciprocal											Reciprocal
NR02127	Gga.5646.1.S1_at	NM_001031192	DGKZ	12								Similar									Similar
NR02128	GgaAffx.5911.1.S1_s_at	XM_416013	WNT2	19								Similar							Similar	Similar														Reciprocal
NR02129	GgaAffx.5885.1.A1_at	XM_421996	ZAK	19								Similar	Reciprocal						Similar		Similar						Reciprocal								Reciprocal
NR02130	Gga.1862.1.S1_at	XM_429784	LOC420770	15								Similar	Reciprocal								Similar	Reciprocal	Reciprocal												Reciprocal
NR02131	GgaAffx.8291.1.S1_at		LOC770453	15								Similar							Similar		Similar		Reciprocal		Reciprocal										Reciprocal	Reciprocal
NR02134	Gga.18062.1.S1_at			20								Similar	Reciprocal	Similar				Similar			Similar												Seed
NR02135	Gga.6032.1.S1_at		DOCK8	13								Similar																					Similar
NR02136	GgaAffx.21620.1.S1_at			32								Similar		Similar					Similar		Similar		Reciprocal			Similar	Reciprocal	Reciprocal			Similar	Reciprocal		Reciprocal	Reciprocal	Reciprocal
NR02137	Gga.8311.1.S1_at	XM_421732	C6H10orf26	10								Similar									Similar		Reciprocal												Reciprocal	Reciprocal
NR02138	GgaAffx.3315.1.S1_at	XM_422633	CLSTN2	12								Similar							Similar
NR02139	Gga.11252.1.S1_at		CCL19	22								Similar	Reciprocal								Similar	Reciprocal	Reciprocal												Reciprocal	Reciprocal
NR02140	GgaAffx.7641.1.S1_at	XM_001234069	FAM83F	28								Similar							Similar	Similar			Reciprocal			Similar	Reciprocal	Reciprocal				Reciprocal		Reciprocal		Reciprocal
NR02141	GgaAffx.24104.1.S1_at	NM_001135550	MGST1	24								Similar		Similar					Similar	Similar						Similar	Reciprocal	Reciprocal						Reciprocal			Similar
NR02142	Gga.11866.1.S1_at	XM_416640	C1H3orf38	10								Similar																					Similar
NR02144	Gga.8385.3.S1_a_at		CAMK1G	36								Similar		Similar					Similar	Similar	Similar		Reciprocal			Similar	Reciprocal	Reciprocal			Similar	Reciprocal		Reciprocal		Reciprocal	Similar
NR02145	Gga.16438.1.S1_at			11								Similar	Reciprocal								Similar												Similar
NR02146	GgaAffx.11694.1.S1_at	NM_001031080	SFRS18	14								Similar	Reciprocal								Similar														Reciprocal
NR02147	GgaAffx.6911.1.S1_at	XM_001235165	HOXC13	13								Similar									Similar	Reciprocal													Reciprocal
NR02149	GgaAffx.22031.2.S1_s_at	XM_421676	FER1L3	11								Similar	Reciprocal								Similar				Reciprocal
NR02150	GgaAffx.22905.5.S1_s_at	NM_001105672	ST7	16								Similar							Similar															Reciprocal
NR02151	GgaAffx.20816.1.S1_at			13								Similar	Reciprocal								Similar	Reciprocal			Reciprocal										Reciprocal
NR02152	Gga.13029.1.S1_at			41								Similar	Reciprocal	Similar					Similar	Similar	Similar	Reciprocal	Reciprocal			Similar	Reciprocal	Reciprocal			Similar	Reciprocal	Similar	Reciprocal		Reciprocal	Similar									Reciprocal
NR02155	Gga.7639.2.S1_a_at		C8orf80	28								Similar		Similar					Similar	Similar			Reciprocal			Similar	Reciprocal	Reciprocal			Similar	Reciprocal		Reciprocal		Reciprocal
NR02156	GgaAffx.23808.1.S1_at	XM_422131	MGAT5	10								Similar	Reciprocal									Reciprocal			Reciprocal										Reciprocal
NR02157	GgaAffx.25163.1.S1_at	XR_026972	FRY	30								Similar		Similar					Similar		Similar		Reciprocal				Reciprocal	Reciprocal				Reciprocal		Reciprocal	Reciprocal	Reciprocal
NR02158	Gga.15884.1.S1_at	XM_419627	FNDC1	24								Similar	Reciprocal						Similar	Similar	Similar	Reciprocal	Reciprocal				Reciprocal	Reciprocal							Reciprocal	Reciprocal
NR02160	Gga.2923.1.S1_at		FRY	29								Similar		Similar					Similar		Similar		Reciprocal			Similar	Reciprocal	Reciprocal				Reciprocal	Similar	Reciprocal		Reciprocal
NR02164	GgaAffx.9840.1.S1_at	XM_416660	PTGFRN	26								Similar	Reciprocal						Similar		Similar	Reciprocal			Reciprocal										Reciprocal
NR02165	Gga.939.1.S1_at		LOC423849	18								Similar	Reciprocal	Similar							Similar												Similar
NR02168	Gga.16092.1.S1_at			23								Similar	Reciprocal						Similar		Similar												Similar			Reciprocal
NR02173	Gga.13883.1.S1_s_at	XM_001235189	BBS5	36								Similar	Reciprocal						Similar	Seed	Similar		Reciprocal			Similar	Reciprocal	Reciprocal			Similar	Reciprocal		Reciprocal		Reciprocal	Similar									Reciprocal
NR02175	GgaAffx.10451.1.S1_at	XM_001235385	LOC772218	17								Similar									Similar	Reciprocal	Reciprocal		Reciprocal										Reciprocal
NR02176	Gga.1924.1.S2_at		KBP	10								Similar							Similar
NR02178	GgaAffx.23626.1.S1_at	XM_419627	FNDC1	13								Similar							Similar		Similar		Reciprocal												Reciprocal
NR02179	Gga.8385.2.S1_at		CAMK1G	14								Similar									Similar	Reciprocal	Reciprocal		Reciprocal										Reciprocal										Reciprocal
NR02180	Gga.7096.1.S1_at			24								Similar							Similar	Similar	Similar		Reciprocal					Reciprocal						Reciprocal		Reciprocal
NR02181	Gga.10281.1.S1_at	XM_418634	OLAH	33								Similar		Similar					Similar	Similar	Similar		Reciprocal			Similar	Reciprocal	Reciprocal			Similar	Reciprocal		Reciprocal		Reciprocal	Similar
NR02182	GgaAffx.10995.1.S1_at	XM_417159	EXPH5	33								Similar	Reciprocal	Similar					Similar		Similar	Reciprocal	Reciprocal				Reciprocal	Reciprocal							Reciprocal	Reciprocal
NR02183	GgaAffx.10647.3.S1_s_at	NM_001171770	NLGN4X	17								Similar	Reciprocal						Similar		Similar														Reciprocal
NR02184	Gga.14197.1.S1_at	XM_426298	GPRIN3	17								Similar	Reciprocal								Similar	Reciprocal			Reciprocal										Reciprocal
NR02186	Gga.14420.1.S1_at			21								Similar	Reciprocal						Similar		Similar												Similar			Reciprocal
NR02187	GgaAffx.5630.2.S1_s_at	XM_421149	SPTBN5	16								Similar							Similar	Similar	Similar															Reciprocal
NR02188	GgaAffx.24360.1.S1_at	XR_026895	FRYL	12								Similar																					Similar
NR02189	Gga.5488.1.S1_at			13								Similar									Similar
NR02190	Gga.10478.1.S1_a_at	XM_414552	ARL10	25								Similar	Reciprocal						Similar		Similar	Reciprocal	Reciprocal		Reciprocal			Reciprocal							Reciprocal
NR02191	GgaAffx.24290.1.S1_at	XM_428887	DUSP16	11								Similar							Similar															Reciprocal		Reciprocal
NR02192	GgaAffx.1200.1.S1_at	NM_001199504	PHYHIPL	31								Similar	Reciprocal	Similar					Similar		Similar	Reciprocal	Reciprocal				Reciprocal	Reciprocal							Reciprocal	Reciprocal
NR02193	Gga.20017.1.S1_s_at	NM_001030372	TEC	11								Similar									Similar
NR02194	GgaAffx.23494.1.S1_s_at	XM_425738	PLCH2	15								Similar							Similar		Similar
NR02195	Gga.948.1.S1_at		ACZ	10								Similar									Similar														Reciprocal
NR02196	Gga.13351.1.S1_at			18								Similar							Similar		Similar															Reciprocal
NR02197	Gga.12377.1.S1_at		TRIM13	33								Similar	Reciprocal								Similar	Reciprocal	Reciprocal		Reciprocal		Reciprocal								Reciprocal										Reciprocal
NR02198	Gga.13706.1.S1_at	XM_001232367	LOC769155	10								Similar							Similar
NR02199	Gga.16868.1.S1_at			22								Similar		Similar														Reciprocal					Similar	Reciprocal
NR02200	GgaAffx.25202.1.S1_at	NM_001111323	FAT3	18								Similar									Similar				Reciprocal								Similar
NR02201	Gga.11445.1.S1_at	XM_416534	STYK1	23								Similar							Similar	Similar	Similar							Reciprocal						Reciprocal
NR02202	Gga.15310.1.S1_at	XM_001232202	LOC769591	18								Similar							Similar															Reciprocal		Reciprocal
NR02203	Gga.10227.1.S1_at	XM_001231489	SGMS2	22								Similar	Reciprocal						Similar	Similar	Similar				Reciprocal			Reciprocal					Similar
NR02204	GgaAffx.23739.1.S1_at	XM_420639	ARSJ	17								Similar	Reciprocal						Similar		Similar														Reciprocal
NR02205	GgaAffx.6274.1.S1_at	XM_419463	SRBD1	15								Similar									Similar
NR02206	Gga.19395.1.S1_at	XM_415932	SMTNL2	14								Similar									Similar
NR02207	GgaAffx.5315.1.S1_at	XM_421749	SORCS3	17								Similar	Reciprocal								Similar	Reciprocal			Reciprocal										Reciprocal
NR02209	Gga.19935.1.S1_s_at	XM_420639	ARSJ	16								Similar							Similar		Similar														Reciprocal
NR02210	Gga.17929.1.S1_at			15								Similar	Reciprocal						Similar		Similar				Reciprocal
NR02212	GgaAffx.21475.1.S1_at			21								Similar	Reciprocal								Similar	Reciprocal			Reciprocal								Similar		Reciprocal
NR02213	Gga.16369.1.S1_at	XM_420625	KIAA1109	15								Similar									Similar												Similar
NR02214	Gga.119.1.S1_at	NM_204105	SDK1	15								Similar									Similar				Reciprocal										Reciprocal
NR02215	GgaAffx.23066.1.S1_at	XM_001235189	BBS5	43								Similar	Reciprocal	Similar					Similar	Similar	Similar	Reciprocal	Reciprocal		Reciprocal	Similar	Reciprocal	Reciprocal			Similar			Reciprocal	Reciprocal	Reciprocal	Similar		Reciprocal							Reciprocal
NR02216	GgaAffx.11324.1.S1_at		CDC42SE2	15								Similar							Similar
NR02217	GgaAffx.993.1.S1_at	XM_001231584	NEU2	38								Similar	Reciprocal	Similar					Similar		Similar					Similar	Reciprocal	Reciprocal				Reciprocal		Reciprocal
NR02218	GgaAffx.22568.2.S1_s_at	XM_421748	C10orf80	24								Similar	Reciprocal	Similar							Similar	Reciprocal			Reciprocal			Reciprocal					Similar		Reciprocal
NR02219	Gga.19520.1.S1_at	XM_425738	PLCH2	27								Similar	Reciprocal						Similar	Similar	Similar		Reciprocal				Reciprocal	Reciprocal							Reciprocal	Reciprocal	Similar
NR02220	Gga.948.2.S1_a_at	XM_001231558	PCLO	13								Similar							Similar		Similar														Reciprocal
NR02221	GgaAffx.8202.1.S1_at		LOC769855	25								Similar		Similar					Similar		Similar	Reciprocal	Reciprocal		Reciprocal			Reciprocal							Reciprocal
NR02222	GgaAffx.25153.1.S1_at	XM_417089	TRPC4	15								Similar	Reciprocal								Similar	Reciprocal			Reciprocal										Reciprocal
NR02223	GgaAffx.24579.2.S1_s_at	XM_426077	ANKRD29	14								Similar							Similar
NR02224	Gga.14466.1.S1_at	XM_417021	PCDH17	24								Similar							Similar	Similar	Similar												Similar
NR02225	Gga.14272.1.S1_at	NM_001031015	MC5R	27								Similar	Reciprocal	Similar							Similar	Reciprocal	Reciprocal		Reciprocal		Reciprocal						Similar		Reciprocal
NR02226	Gga.86.1.S1_s_at	XM_417021	PCDH17	24								Similar							Similar	Similar	Similar
NR02227	Gga.428.1.S1_at	NM_001167704	GABRB1	18								Similar									Similar				Reciprocal								Similar
NR02228	Gga.5461.1.S1_at			24								Similar	Reciprocal								Similar	Reciprocal			Reciprocal								Similar		Reciprocal
NR02229	GgaAffx.10422.1.S1_at	XM_419902	COL21A1	21								Similar	Reciprocal	Similar							Similar				Reciprocal								Similar
NR02231	GgaAffx.5630.9.S1_s_at	XM_421149	SPTBN5	22								Similar							Similar	Similar	Similar		Reciprocal					Reciprocal							Reciprocal	Reciprocal
NR02232	Gga.3340.1.S1_at			12								Similar							Similar																Reciprocal
NR02233	Gga.11141.1.S1_at	XM_001231710	UCN3	19								Similar							Similar		Similar
NR02234	Gga.10955.1.S1_at			13								Similar																					Similar
NR02235	Gga.3562.1.S1_at	XM_001231650	COL11A1	30								Similar	Reciprocal						Similar		Similar	Reciprocal	Reciprocal		Reciprocal										Reciprocal	Reciprocal
NR02236	Gga.10248.1.S1_at		TBC1D8	19								Similar	Reciprocal								Similar												Similar
NR02237	Gga.15495.1.S1_at		TSGA10	20								Similar	Reciprocal								Similar												Similar
NR02238	Gga.19832.1.S1_at			20								Similar	Reciprocal								Similar														Reciprocal
NR02239	GgaAffx.26432.1.S1_s_at	XM_001231650	COL11A1	31								Similar	Reciprocal						Similar	Similar	Similar	Reciprocal	Reciprocal		Reciprocal		Reciprocal								Reciprocal		Similar
NR02240	GgaAffx.5966.1.S1_at	NM_001007892	CDK6	24								Similar	Reciprocal								Similar	Reciprocal			Reciprocal								Similar		Reciprocal
NR02241	GgaAffx.22844.1.S1_s_at	XM_420366	KIAA0922	37								Similar	Reciprocal						Similar	Similar	Similar		Reciprocal		Reciprocal			Reciprocal					Similar		Reciprocal	Reciprocal
NR02242	GgaAffx.7674.1.S1_at	XM_418835	AOAH	22								Similar							Similar		Similar												Similar
NR02243	GgaAffx.9330.1.S1_at			30								Similar	Reciprocal	Similar					Similar		Similar	Reciprocal	Reciprocal				Reciprocal	Reciprocal							Reciprocal	Reciprocal
NR02244	Gga.19323.1.S1_at			24								Similar	Reciprocal								Similar												Similar
NR02245	GgaAffx.10422.3.S1_s_at	XM_419902	COL21A1	25								Similar	Reciprocal								Similar												Similar		Reciprocal
NR02246	Gga.747.1.S1_at	NM_205346	GABRB3	24								Similar	Reciprocal								Similar	Reciprocal			Reciprocal										Reciprocal
NR02247	Gga.15752.1.S1_at	XM_416316	CHST11	20								Similar	Reciprocal								Similar				Reciprocal								Similar
NR02248	Gga.16103.1.S1_at		C3orf59	35								Similar	Reciprocal	Similar				Similar	Similar		Similar	Reciprocal	Reciprocal		Reciprocal		Reciprocal						Similar		Reciprocal	Reciprocal
NR02249	GgaAffx.1565.1.S1_s_at	XM_424606	DNAH3	42								Similar	Reciprocal	Similar					Similar	Similar	Similar				Reciprocal	Similar	Reciprocal	Reciprocal				Reciprocal	Similar	Reciprocal	Reciprocal	Reciprocal
NR02250	GgaAffx.7984.1.S1_at			22								Similar							Similar	Similar	Similar													Reciprocal
NR02251	Gga.1647.1.S1_at			26								Similar	Reciprocal								Similar	Reciprocal	Reciprocal		Reciprocal								Similar		Reciprocal
NR02252	Gga.13482.1.S1_at		LOC424459	16								Similar	Reciprocal								Similar														Reciprocal
NR02253	GgaAffx.1565.6.S1_s_at	XM_424606	DNAH3	36								Similar	Reciprocal	Similar					Similar		Similar		Reciprocal			Similar	Reciprocal	Reciprocal					Similar	Reciprocal	Reciprocal	Reciprocal
NR02254	GgaAffx.26432.2.S1_at	XM_001231623	COL11A1	27								Similar	Reciprocal						Similar		Similar		Reciprocal		Reciprocal			Reciprocal					Similar		Reciprocal	Reciprocal
NR02255	GgaAffx.7536.1.S1_at	XM_420624	ADAD1	31								Similar	Reciprocal	Similar					Similar		Similar						Reciprocal	Reciprocal					Similar		Reciprocal	Reciprocal
NR02256	Gga.16392.1.S1_at	XM_001231650	COL11A1	30								Similar	Reciprocal						Similar		Similar	Reciprocal	Reciprocal		Reciprocal										Reciprocal
NR02257	GgaAffx.20140.1.S1_at	NM_001080890	DLX6	28								Similar	Reciprocal	Similar							Similar	Reciprocal			Reciprocal								Similar		Reciprocal										Reciprocal
NR02258	GgaAffx.24503.1.S1_s_at	XM_416534	STYK1	26								Similar	Reciprocal						Similar	Similar	Similar													Reciprocal	Reciprocal
NR02259	GgaAffx.2700.1.S1_at	XM_414113	MYLK3	25								Similar	Reciprocal						Similar		Similar				Reciprocal								Similar		Reciprocal
NR02260	Gga.14050.1.S1_at			38								Similar	Reciprocal	Similar					Similar	Similar	Similar		Reciprocal				Reciprocal	Reciprocal					Similar	Reciprocal	Reciprocal	Reciprocal
NR02261	GgaAffx.9983.1.S1_at	NM_001031166	TNIP2	25								Similar							Similar	Similar	Similar							Reciprocal							Reciprocal	Reciprocal
NR02262	GgaAffx.4909.1.S1_at	NM_001199313	LAMB4	25								Similar	Reciprocal						Similar		Similar														Reciprocal
NR02263	Gga.10877.2.S1_s_at	XM_425583	TBC1D8	24								Similar	Reciprocal						Similar		Similar		Reciprocal					Reciprocal							Reciprocal
NR02264	Gga.16938.1.S1_at		MIR1650	22								Similar							Similar		Similar												Similar		Reciprocal
NR02265	Gga.640.1.S1_at	NM_001199313	LAMB4	25								Similar	Reciprocal						Similar		Similar														Reciprocal
NR02266	GgaAffx.25152.1.S1_at	XM_417087	FREM2	40								Similar	Reciprocal	Similar					Similar		Similar	Reciprocal	Reciprocal				Reciprocal	Reciprocal					Similar	Reciprocal	Reciprocal	Reciprocal
NR02267	GgaAffx.10239.1.S1_at	XM_425554	KCNJ15	40								Similar	Reciprocal	Similar					Similar		Similar	Reciprocal	Reciprocal		Reciprocal		Reciprocal	Reciprocal					Similar		Reciprocal	Reciprocal
NR02268	GgaAffx.6836.1.S1_at	XR_027025	WDR17	35								Similar	Reciprocal						Similar		Similar	Reciprocal	Reciprocal		Reciprocal		Reciprocal	Reciprocal							Reciprocal	Reciprocal
NR02269	Gga.530.1.S1_at	NM_205034	CACNA1D	29								Similar	Reciprocal						Similar		Similar							Reciprocal					Similar		Reciprocal	Reciprocal
NR02270	GgaAffx.11055.1.S1_s_at	NM_001111323	FAT3	26								Similar	Reciprocal								Similar	Reciprocal			Reciprocal								Similar		Reciprocal
NR02271	Gga.5062.1.S1_at	XM_420725	GABRG1	51								Similar	Reciprocal	Similar					Similar	Similar	Similar	Reciprocal	Reciprocal		Reciprocal	Similar	Reciprocal	Reciprocal				Reciprocal	Similar	Reciprocal	Reciprocal	Reciprocal
NR02272	Gga.13883.1.S1_at	XM_001235189	BBS5	44								Similar	Reciprocal						Seed	Similar	Similar	Reciprocal	Reciprocal		Reciprocal		Reciprocal	Reciprocal					Similar	Reciprocal	Reciprocal	Reciprocal
NR02273	GgaAffx.23291.1.S1_at	XM_001235189	BBS5	50								Similar	Reciprocal	Similar					Similar	Similar	Similar	Reciprocal	Reciprocal		Reciprocal	Similar	Reciprocal	Reciprocal					Similar	Reciprocal	Reciprocal	Reciprocal	Similar
NR02274	Gga.11755.1.S1_at	NM_001031007	TERT	28								Similar	Reciprocal								Similar	Reciprocal			Reciprocal								Similar		Reciprocal
NR02275	GgaAffx.21825.1.S1_s_at	NM_001001751	CYP3A7	28								Similar	Reciprocal						Similar		Similar	Reciprocal			Reciprocal										Reciprocal
NR02276	GgaAffx.10082.3.S1_s_at	XM_416697	GRIK1	34								Similar	Reciprocal						Similar		Similar	Reciprocal			Reciprocal								Similar		Reciprocal	Reciprocal
NR02277	Gga.14703.1.S1_at	NM_001198666	SP8	39								Similar	Reciprocal						Similar		Seed	Reciprocal	Reciprocal		Reciprocal		Reciprocal	Reciprocal					Similar		Reciprocal	Reciprocal
NR02278	GgaAffx.11252.1.S1_at	XM_426054	LOC428499	45								Similar	Reciprocal	Similar					Similar	Similar	Similar	Reciprocal	Reciprocal		Reciprocal		Reciprocal	Reciprocal					Similar	Reciprocal	Reciprocal	Reciprocal
NR02279	GgaAffx.3084.1.S1_s_at	XM_422615	COL4A4	40								Similar	Reciprocal	Similar					Similar		Similar	Reciprocal	Reciprocal		Reciprocal		Reciprocal	Reciprocal					Similar		Reciprocal	Reciprocal
NR02280	GgaAffx.10082.6.S1_s_at	XM_416697	GRIK1	36								Similar	Reciprocal						Similar		Similar	Reciprocal	Reciprocal		Reciprocal								Similar		Reciprocal	Reciprocal
NR02281	Gga.1163.1.S1_at		CYP3A7	38								Seed	Reciprocal	Similar					Similar		Similar	Reciprocal	Reciprocal		Reciprocal								Similar		Reciprocal	Reciprocal
NR02282	Gga.15764.1.S1_at			19									Reciprocal								Similar	Reciprocal			Reciprocal		Reciprocal						Similar
NR02283	Gga.3754.2.S1_at	NM_204472	HES1	23									Reciprocal								Similar	Reciprocal			Reciprocal								Similar		Reciprocal
NR02284	Gga.767.1.S1_at	XM_417201	MTNR1B	12									Reciprocal								Similar	Reciprocal			Reciprocal										Reciprocal
NR02285	Gga.12110.2.S1_a_at		OLFM3	17									Reciprocal								Similar	Reciprocal			Reciprocal										Reciprocal										Reciprocal
NR02286	Gga.9348.1.S1_at			15									Reciprocal								Similar	Reciprocal			Reciprocal										Reciprocal
NR02287	GgaAffx.12708.1.S1_s_at		LOC769659	13									Reciprocal								Similar				Reciprocal								Similar												Reciprocal
NR02288	GgaAffx.20952.1.A1_s_at	NM_204426	COL2A1	15									Reciprocal								Similar	Reciprocal	Reciprocal		Reciprocal		Reciprocal								Reciprocal											Reciprocal
NR02289	Gga.2839.1.S1_at		COL2A1	18									Reciprocal								Similar	Reciprocal	Reciprocal		Reciprocal		Reciprocal										Similar		Reciprocal							Reciprocal
NR02290	Gga.10423.1.S1_s_at	NM_001012899	SLC1A2	14									Reciprocal								Similar	Reciprocal			Reciprocal										Reciprocal
NR02292	GgaAffx.4539.1.S1_at	XM_414934	TEKT5	13									Reciprocal									Reciprocal				Similar	Reciprocal																			Reciprocal
NR02293	Gga.19196.1.S1_at	XM_001234258	GPSM1	18									Reciprocal	Similar								Reciprocal			Reciprocal		Reciprocal																		Reciprocal
NR02294	Gga.19530.1.S1_at			17									Reciprocal								Similar	Reciprocal			Reciprocal										Reciprocal
NR02295	Gga.10808.1.S1_at			20									Reciprocal								Similar	Reciprocal	Reciprocal		Reciprocal								Similar												Reciprocal
NR02296	Gga.239.1.S1_at	NM_204703	TLL1	16									Reciprocal								Similar				Reciprocal								Similar
NR02297	Gga.2551.2.S1_s_at	NM_205304	LTF	14									Reciprocal									Reciprocal			Reciprocal																				Reciprocal
NR02298	GgaAffx.10727.5.S1_s_at	XM_416881	ATP10A	12									Reciprocal								Similar	Reciprocal			Reciprocal										Reciprocal
NR02299	Gga.19935.1.A1_at		ARSJ	11									Reciprocal								Similar	Reciprocal			Reciprocal										Reciprocal
NR02300	GgaAffx.8394.1.S1_at			12									Reciprocal								Similar	Reciprocal			Reciprocal										Reciprocal
NR02303	Gga.9154.1.S1_at	XM_422219	PACS2	12									Reciprocal								Similar
NR02304	GgaAffx.6158.1.A1_at			15									Reciprocal						Similar		Similar	Reciprocal	Reciprocal												Reciprocal
NR02305	Gga.17776.1.S1_at			10									Reciprocal								Similar	Reciprocal			Reciprocal										Reciprocal
NR02306	GgaAffx.7514.1.S1_at	XM_420619	SPATA5	17									Reciprocal	Similar							Similar	Reciprocal	Reciprocal		Reciprocal		Reciprocal								Reciprocal
NR02309	Gga.2839.2.S1_x_at	NM_204426	COL2A1	15									Reciprocal								Similar	Reciprocal	Reciprocal		Reciprocal		Reciprocal								Reciprocal
NR02310	GgaAffx.10727.2.S1_at	XM_416881	ATP10A	11									Reciprocal									Reciprocal			Reciprocal										Reciprocal
NR02311	Gga.20006.1.S1_at			10									Reciprocal												Reciprocal								Similar
NR02314	GgaAffx.24809.1.S1_s_at			11									Reciprocal												Reciprocal																				Reciprocal
NR02315	Gga.13867.1.S1_at			17									Reciprocal	Similar							Similar	Reciprocal	Reciprocal				Reciprocal								Reciprocal
NR02317	Gga.12892.1.S1_at	XM_001234463	LOC771169	11									Reciprocal								Similar	Reciprocal	Reciprocal		Reciprocal										Reciprocal
NR02321	Gga.3457.1.S1_at	NM_204880	ATF4	10									Reciprocal									Reciprocal			Reciprocal																					Reciprocal
NR02322	Gga.12882.1.S1_at	XM_419496	RSPH9	17									Reciprocal								Similar												Similar
NR02324	Gga.11579.1.S1_at	XM_414028	LOC415661	18									Reciprocal	Similar							Similar	Reciprocal	Reciprocal		Reciprocal								Similar		Reciprocal
NR02325	GgaAffx.12795.1.S1_at	NM_001006484	TTC7B	11									Reciprocal								Similar												Similar
NR02328	GgaAffx.10727.3.S1_s_at	XM_416881	ATP10A	11									Reciprocal								Similar	Reciprocal			Reciprocal										Reciprocal
NR02330	Gga.8168.2.S1_at	XM_415629	GALK1	31									Reciprocal						Similar	Similar	Similar		Reciprocal			Similar	Reciprocal	Reciprocal			Similar	Reciprocal		Reciprocal		Reciprocal	Similar
NR02333	Gga.14036.1.S1_at			10									Reciprocal								Similar	Reciprocal			Reciprocal										Reciprocal
NR02337	Gga.17329.1.S1_at			18									Reciprocal						Similar		Similar						Reciprocal	Reciprocal						Reciprocal		Reciprocal
NR02340	Gga.1790.1.S1_at	XM_420836	LOC422894	13									Similar	Reciprocal								Similar	Similar				Similar		Similar						Similar
NR02342	Gga.12444.2.S1_a_at	NM_001110364	CALM1	34									Similar	Reciprocal					Reciprocal	Reciprocal	Reciprocal		Similar			Reciprocal	Similar	Similar			Reciprocal	Similar		Similar	Similar	Similar	Reciprocal
NR02343	Gga.18411.1.S1_at			25									Similar						Reciprocal	Reciprocal	Reciprocal		Similar			Reciprocal	Similar	Similar						Similar			Reciprocal									Similar
NR02346	Gga.19300.1.S1_at	XM_426274	SLC16A2	12									Similar										Similar				Similar										Reciprocal		Similar							Similar
NR02347	Gga.11761.1.S1_at	XM_418647	PFTK1	27									Similar						Reciprocal	Reciprocal	Reciprocal					Reciprocal	Similar	Similar			Reciprocal	Similar		Similar			Reciprocal									Similar
NR02349	Gga.5253.1.S1_at			32									Similar						Reciprocal	Reciprocal	Reciprocal		Similar			Reciprocal	Similar	Similar			Reciprocal	Similar		Similar	Similar	Similar	Reciprocal
NR02351	Gga.1941.1.S1_at	NM_204099	FZD4	20									Similar								Reciprocal	Similar	Similar		Similar		Similar												Similar							Similar
NR02354	Gga.19113.1.S1_at			11									Similar									Similar							Similar						Similar
NR02355	GgaAffx.4506.1.S1_at	NM_001199639	RAB3IL1	20									Similar						Reciprocal	Reciprocal	Reciprocal													Similar		Similar
NR02359	Gga.14241.1.S1_s_at	XM_419931	PXDN	17									Similar						Reciprocal				Similar				Similar				Reciprocal	Similar		Similar		Similar
NR02360	Gga.14079.1.S1_at	XR_026988	LOC423048	10									Similar						Reciprocal			Similar	Similar				Similar								Similar
NR02366	GgaAffx.25238.1.S1_at	XM_001234429	LOC771132	10									Similar										Similar			Reciprocal	Similar	Similar									Reciprocal
NR02372	Gga.1000.1.S1_at	NM_001097645	BCAP29	12									Similar								Reciprocal	Similar			Similar																					Similar
NR02373	Gga.4161.1.S1_at	NM_204543	MTFR1	13									Similar								Reciprocal															Similar
NR02375	Gga.7090.1.S1_s_at			24									Similar						Reciprocal	Reciprocal							Similar	Similar				Similar		Similar		Similar
NR02376	Gga.15161.1.S1_at			33									Similar						Reciprocal	Reciprocal	Reciprocal	Similar	Similar			Reciprocal	Similar	Similar			Reciprocal	Similar		Similar	Similar		Reciprocal									Similar
NR02379	Gga.8240.1.S1_at		ATE1	28									Similar						Reciprocal	Reciprocal			Similar			Reciprocal	Similar	Similar			Reciprocal	Similar		Similar		Similar	Reciprocal
NR02380	Gga.6207.1.S1_at	XM_001231403	LOC768819	14									Similar									Similar	Similar		Similar		Similar	Similar																		Similar
NR02382	Gga.15901.1.S1_at			21									Similar	Reciprocal							Reciprocal	Similar	Similar		Similar	Reciprocal	Similar	Similar									Reciprocal									Similar
NR02387	Gga.14371.1.S1_at			10									Similar									Similar			Similar
NR02388	Gga.6159.1.S1_s_at	NM_001006511	ACADL	13									Similar	Reciprocal											Similar								Reciprocal
NR02389	GgaAffx.2907.1.S1_at	NM_001199561	IVD	11									Similar									Similar	Similar				Similar								Similar
NR02390	GgaAffx.13209.1.S1_s_at	NM_001031024	SDCBP	19									Similar	Reciprocal							Reciprocal	Similar	Similar				Similar		Similar						Similar
NR02391	Gga.2740.1.S1_at	XR_027231	DLEC1	15									Similar								Reciprocal	Similar	Similar		Similar										Similar
NR02395	Gga.10022.1.S1_at		PCTP	11									Similar								Reciprocal	Similar													Similar
NR02397	Gga.717.1.S1_at	NM_205294	RXRG	17									Similar												Similar								Reciprocal												Similar
NR02399	Gga.2954.1.S1_at	XM_418663	LOC420562	13									Similar								Reciprocal	Similar	Similar												Similar
NR02400	Gga.4076.1.S1_at	NM_204307	ACTR3	10									Similar									Similar			Similar										Similar
NR02402	GgaAffx.3178.2.S1_s_at	XM_414320	NUP210	13									Similar									Similar			Similar																				Similar
NR02403	Gga.1772.1.S1_s_at	XM_417139	SGCG	40									Similar	Reciprocal						Reciprocal	Reciprocal		Similar			Reciprocal	Similar	Similar	Similar		Reciprocal	Seed		Similar		Similar
NR02407	GgaAffx.7907.1.S1_at	XM_001234905	LYPD6	11									Similar								Reciprocal				Similar										Similar
NR02409	GgaAffx.4004.2.S1_s_at	XM_414894	C16orf45	26									Similar						Reciprocal		Reciprocal					Reciprocal	Similar	Similar			Reciprocal			Similar	Similar		Reciprocal
NR02410	GgaAffx.24929.1.S1_at			11									Similar									Similar			Similar
NR02411	Gga.6003.1.S1_a_at	XR_027146	ME3	22									Similar	Reciprocal							Reciprocal	Similar	Similar		Similar		Similar	Similar	Similar						Similar
NR02413	Gga.2648.1.S2_at		HOXB3	18									Similar									Similar	Similar		Similar		Similar												Similar							Seed
NR02415	Gga.14984.1.S1_at	XM_417386	SULF2	16									Similar						Reciprocal	Reciprocal	Reciprocal														Similar		Reciprocal
NR02417	Gga.12845.1.S1_at		PVRL3	18									Similar						Reciprocal		Reciprocal	Similar	Similar				Similar								Similar	Similar
NR02418	Gga.16674.1.S1_at	XM_424992	LOC427419	10									Similar									Similar			Similar
NR02422	GgaAffx.12032.1.S1_s_at	NM_001030658	ORAI1	14									Similar						Reciprocal		Reciprocal	Similar													Similar
NR02424	GgaAffx.7749.1.S1_at	XM_421454	MDGA2	22									Similar								Reciprocal	Similar	Similar		Similar								Reciprocal		Similar	Similar
NR02425	GgaAffx.8903.3.S1_at	XM_419743	ARHGAP18	39									Similar	Reciprocal					Reciprocal	Reciprocal	Reciprocal		Similar			Reciprocal	Similar	Similar			Reciprocal	Similar		Similar		Similar	Reciprocal
NR02426	GgaAffx.24513.9.S1_s_at	XM_419142	EPB41L3	40									Similar	Reciprocal					Reciprocal	Reciprocal	Reciprocal	Similar	Similar			Reciprocal	Similar	Similar	Similar		Reciprocal	Similar		Similar			Reciprocal		Similar							Similar
NR02428	GgaAffx.25376.1.S1_at		CAMK4	20									Similar												Similar							Similar		Similar		Similar
NR02433	Gga.2628.1.S1_s_at	XM_414940	ABAT	31									Similar	Reciprocal					Reciprocal	Reciprocal			Similar			Reciprocal	Similar	Similar			Reciprocal	Similar		Similar		Similar	Reciprocal									Similar
NR02434	Gga.18975.1.S1_at	XM_415614	SEC14L1	30									Similar						Reciprocal		Reciprocal		Similar				Similar							Similar	Similar	Similar
NR02436	Gga.2587.1.S1_at	NM_205268	NOV	15									Similar								Reciprocal	Similar	Similar		Similar										Similar										Similar	Similar
NR02437	GgaAffx.11494.1.S1_s_at	NM_001079737	C20H20orf24	16									Similar								Reciprocal	Similar			Similar										Similar
NR02440	GgaAffx.20787.1.S1_at	NM_001127314	SOCS5	28									Similar						Reciprocal		Reciprocal		Similar				Similar					Similar		Similar	Similar	Similar
NR02441	Gga.5758.1.S1_s_at	NM_001006390	LYN	39									Similar						Reciprocal	Reciprocal	Reciprocal	Similar	Similar			Reciprocal	Similar	Similar			Reciprocal	Similar		Similar	Similar	Similar	Reciprocal
NR02442	Gga.166.1.S1_at	NM_204196	FECH	26									Similar						Reciprocal		Reciprocal	Similar	Similar				Similar							Similar	Similar	Similar
NR02443	Gga.13303.1.S1_at			22									Similar								Reciprocal	Similar	Similar		Similar		Similar	Similar							Similar		Reciprocal									Similar
NR02445	Gga.1348.1.S1_at	XM_001232915	ARHGAP24	33									Similar						Reciprocal	Reciprocal	Reciprocal		Similar			Reciprocal	Similar	Similar			Reciprocal	Similar		Similar	Similar	Similar	Reciprocal
NR02446	Gga.13123.1.S1_at			11									Similar																				Reciprocal			Similar
NR02449	GgaAffx.12704.1.S1_s_at	NM_001006204	SRP68	10									Similar									Similar													Similar
NR02451	Gga.1952.1.S1_at	XM_424380	ERLIN2	13									Similar								Reciprocal														Similar	Similar
NR02453	Gga.12591.1.S1_at	XM_001232685	NEK3	18									Similar						Reciprocal		Reciprocal	Similar	Similar				Similar	Similar							Similar
NR02456	GgaAffx.3339.1.S1_at	NM_001012607	SNX2	10									Similar								Reciprocal	Similar					Similar								Similar											Similar
NR02457	Gga.13371.1.S1_at	XM_421052	FADS1	12									Similar								Reciprocal	Similar	Similar												Similar
NR02458	Gga.15074.1.S1_at	XM_001234376	LOC771075	14									Similar								Reciprocal	Similar	Similar												Similar
NR02459	Gga.3282.2.S1_a_at	XM_001233311	MRPS16	13									Similar								Reciprocal	Similar			Similar										Similar
NR02461	Gga.16424.1.S1_s_at	NM_001012865	C6orf32	14									Similar								Reciprocal	Similar			Similar																				Similar
NR02462	GgaAffx.24678.2.S1_at	XM_419215	FAM110B	12									Similar								Reciprocal	Similar	Similar												Similar
NR02463	Gga.2851.1.S1_at	XM_419420	SMYD2	26									Similar	Reciprocal					Reciprocal		Reciprocal	Similar	Similar		Similar	Reciprocal	Similar	Similar							Similar											Similar
NR02464	GgaAffx.5214.1.S1_at	XM_414435	CNTN4	19									Similar									Similar			Similar																				Similar	Similar
NR02466	Gga.2057.1.S1_at		C1orf83	12									Similar						Reciprocal		Reciprocal	Similar													Similar
NR02467	GgaAffx.23603.1.S1_s_at	XM_421394	KIF26A	22									Similar	Reciprocal					Reciprocal		Reciprocal	Similar	Similar				Similar		Similar						Similar
NR02469	GgaAffx.8055.1.S1_s_at	NM_001030998	GMPR	17									Similar								Reciprocal	Similar			Similar										Similar
NR02470	Gga.3875.2.S1_a_at	NM_205055	AKT1	11									Similar						Reciprocal		Reciprocal													Similar
NR02471	Gga.2435.1.S1_at	NM_204870	JAK1	22									Similar	Reciprocal							Reciprocal	Similar			Similar	Reciprocal	Similar						Reciprocal						Similar							Similar
NR02472	GgaAffx.8957.1.S1_at	XM_416445	CYB5R3	15									Similar						Reciprocal		Reciprocal														Similar		Reciprocal
NR02473	Gga.9700.2.S1_a_at	XM_416779	TSPAN7	13									Similar								Reciprocal	Similar	Similar				Similar										Reciprocal		Similar							Similar
NR02474	Gga.5315.3.A1_at	NM_001197034	CIZ1	12									Similar								Reciprocal	Similar													Similar
NR02475	Gga.3928.1.S1_at	NM_205482	HAPLN1	27									Similar	Reciprocal							Reciprocal	Similar	Similar		Similar	Reciprocal	Similar	Similar									Reciprocal		Similar						Similar	Similar
NR02476	Gga.4536.2.S1_a_at	XM_416341	AKR1D1	26									Similar	Reciprocal					Reciprocal		Reciprocal	Similar	Similar		Similar	Reciprocal	Similar	Similar							Similar											Similar
NR02477	Gga.16394.1.S1_at	NM_001077233	C4	12									Similar						Reciprocal		Reciprocal	Similar													Similar
NR02479	Gga.6043.2.S1_a_at	XM_418646	PTTG1IP	20									Similar								Reciprocal	Similar			Similar										Similar
NR02481	Gga.5168.2.S1_s_at		UBE2G2	12									Similar								Reciprocal
NR02483	GgaAffx.21661.1.S1_s_at		UBE2G2	14									Similar								Reciprocal	Similar							Similar						Similar
NR02484	GgaAffx.11509.1.S1_at	NM_001007975	NANS	15									Similar								Reciprocal	Similar	Similar		Similar		Similar								Similar
NR02485	Gga.3074.1.S1_a_at	NM_206905	C-16	15									Similar								Reciprocal	Similar			Similar	Reciprocal	Similar																			Similar
NR02486	GgaAffx.24513.7.S1_s_at	XM_001233189	LOC769874	36									Similar	Reciprocal					Reciprocal		Reciprocal	Similar	Similar		Similar	Reciprocal	Similar	Similar	Similar		Reciprocal	Similar			Similar											Similar
NR02488	Gga.19023.1.S1_at	XM_415500	CIZ1	20									Similar						Reciprocal		Reciprocal	Similar	Similar				Similar								Similar
NR02489	GgaAffx.10617.2.S1_s_at	NM_001011688	TLR7	16									Similar								Reciprocal	Similar			Similar																				Similar
NR02490	Gga.13989.1.S1_s_at	NM_204858	IFNAR2	10									Similar								Reciprocal						Similar
NR02491	Gga.1181.1.S1_s_at	XM_001231386	BRP44	17									Similar								Reciprocal	Similar	Similar		Similar										Similar											Similar
NR02492	GgaAffx.6434.1.S1_s_at	XM_429533	CCDC107	14									Similar								Reciprocal	Similar	Similar		Similar		Similar								Similar
NR02494	Gga.8814.1.S1_s_at	NM_001007975	NANS	16									Similar								Reciprocal	Similar			Similar										Similar											Similar
NR02495	Gga.1533.1.S1_s_at	XM_424490	RACGAP1	10									Similar								Reciprocal	Similar													Similar
NR02496	GgaAffx.5327.1.S1_at	XM_414454	IFT122	15									Similar								Reciprocal	Similar			Similar										Similar											Similar
NR02497	Gga.19067.1.S1_at	XM_414359	RAB7A	24									Similar						Reciprocal		Reciprocal	Similar	Similar				Similar		Similar						Similar
NR02498	GgaAffx.11643.1.S1_at	NM_001007930	CHP	23									Similar	Reciprocal							Reciprocal	Similar	Similar		Similar		Similar	Similar	Similar						Similar											Similar
NR02499	Gga.5224.1.S1_at		CA5B	16									Similar								Reciprocal	Similar			Similar										Similar
NR02500	Gga.9618.1.S1_at	NM_001080212	UCHL1	17									Similar								Reciprocal	Similar			Similar										Similar
NR02501	GgaAffx.10840.1.S1_at	XM_417005	CLN5	13									Similar								Reciprocal	Similar			Similar										Similar
NR02502	Gga.4342.1.S1_at	NM_204886	MTPN	24									Similar						Reciprocal		Reciprocal	Similar	Similar		Similar		Similar	Similar							Similar											Similar
NR02503	GgaAffx.12813.1.S1_at	NM_001030569	HEATR3	19									Similar								Reciprocal	Similar			Similar										Similar
NR02504	Gga.9700.4.S1_a_at	XM_416779	TSPAN7	17									Similar								Reciprocal	Similar	Similar				Similar								Similar											Similar
NR02505	GgaAffx.8324.1.S1_s_at	NM_001039282	GRB10	19									Similar								Reciprocal	Similar			Similar										Similar										Similar
NR02506	Gga.2998.2.S1_s_at	NM_001030966	INSIG1	16									Similar								Reciprocal	Similar			Similar		Similar																			Similar
NR02508	GgaAffx.10793.1.S1_s_at	XM_425591	TPP2	10									Similar								Reciprocal	Similar			Similar										Similar
NR02509	Gga.16607.1.S1_at			23									Similar								Reciprocal	Similar			Seed										Similar										Similar
NR02510	GgaAffx.5645.2.S1_s_at	XM_416001	AASS	18									Similar								Reciprocal	Similar			Similar										Similar
NR02511	Gga.12175.1.S1_at	XR_026877	SULF1	16									Similar								Reciprocal	Similar			Similar																				Similar
NR02513	Gga.9404.1.S1_at	XM_419332	PCSK2	40										Reciprocal						Reciprocal	Reciprocal	Similar	Similar			Reciprocal	Similar	Similar	Similar		Reciprocal	Similar		Similar			Reciprocal		Similar							Similar
NR02517	Gga.3852.1.S2_s_at	NM_204909	RHOB	16										Reciprocal												Reciprocal	Similar		Similar			Similar		Similar
NR02518	Gga.9321.1.S1_at	NM_001109771	RPS6KA1	11										Reciprocal								Similar													Similar
NR02519	GgaAffx.24513.3.S1_s_at	XM_419142	EPB41L3	23										Reciprocal						Reciprocal			Similar			Reciprocal	Similar	Similar	Similar		Reciprocal	Similar					Reciprocal		Similar							Similar
NR02520	GgaAffx.21250.1.S1_s_at	XM_415461	C9orf58	34										Reciprocal					Reciprocal	Reciprocal	Reciprocal		Similar			Reciprocal	Similar	Similar			Reciprocal	Similar		Similar		Similar	Reciprocal									Similar
NR02525	GgaAffx.9456.1.S1_at			19										Reciprocal												Reciprocal	Similar	Similar	Similar		Reciprocal	Similar		Similar
NR02526	Gga.1792.1.S1_at		C9orf58	32										Reciprocal					Reciprocal	Reciprocal			Similar			Reciprocal	Similar	Similar			Reciprocal	Similar		Similar		Similar	Reciprocal					Reciprocal				Similar
NR02527	Gga.20060.1.S1_at	XM_414940	ABAT	23										Reciprocal					Reciprocal	Reciprocal			Similar			Reciprocal	Similar	Similar			Reciprocal	Similar		Similar
NR02533	Gga.1241.1.S1_s_at	XM_421441	C14orf108	18										Reciprocal					Reciprocal				Similar					Similar							Similar	Similar
NR02535	GgaAffx.5249.2.S1_s_at	XM_422752	CAPN10	20										Reciprocal						Reciprocal						Reciprocal	Similar	Similar			Reciprocal	Similar		Similar			Reciprocal
NR02538	Gga.9346.3.S1_a_at	NM_001048076	VIM	36										Reciprocal					Reciprocal	Reciprocal			Similar			Reciprocal	Similar	Similar			Reciprocal	Similar		Similar	Similar	Similar						Reciprocal	Reciprocal	Similar					Similar
NR02540	Gga.4491.1.S1_s_at		LSP1	35										Reciprocal					Reciprocal	Reciprocal			Similar			Reciprocal	Similar	Similar			Reciprocal	Similar		Similar		Similar						Reciprocal	Reciprocal	Similar					Similar
NR02544	GgaAffx.23050.1.S1_s_at	NM_001080101	SRGAP1	12										Reciprocal									Similar				Similar		Similar						Similar
NR02545	Gga.15599.1.S1_s_at	XM_414622	SPOCK1	19										Reciprocal									Similar			Reciprocal	Similar		Similar		Reciprocal	Similar		Similar												Similar
NR02547	Gga.4975.5.S1_a_at	NM_205446	TPM3	14										Reciprocal						Reciprocal						Reciprocal		Similar									Reciprocal
NR02548	Gga.12385.1.S1_at	XM_424485	LIMA1	11										Reciprocal					Reciprocal																Similar	Similar
NR02549	GgaAffx.8765.2.S1_at	XM_414686	LOC416372	18										Reciprocal						Reciprocal						Reciprocal	Similar	Similar		Similar	Reciprocal	Similar		Similar			Reciprocal
NR02550	Gga.17112.1.S1_at			27										Reciprocal					Reciprocal	Reciprocal						Reciprocal	Similar	Similar	Similar		Reciprocal	Similar		Similar		Similar
NR02556	Gga.10418.1.S1_at	XM_001232885	GNG10	22										Reciprocal						Reciprocal			Similar			Reciprocal	Similar	Similar			Reciprocal	Similar					Reciprocal									Similar
NR02557	Gga.3133.1.S1_a_at	NM_204495	CRMP1	12										Reciprocal																Similar	Reciprocal	Similar		Similar		Similar
NR02558	Gga.8012.1.S1_at			33										Reciprocal					Reciprocal				Similar			Reciprocal	Similar	Similar	Similar		Reciprocal	Similar		Similar	Similar	Similar								Similar
NR02559	Gga.1226.1.S1_s_at	NM_204109	KIAA1274	30										Reciprocal					Reciprocal	Reciprocal			Similar			Reciprocal	Similar	Similar			Reciprocal	Similar				Similar	Reciprocal					Reciprocal							Similar
NR02560	Gga.2810.1.S1_at	NM_204223	PFKM	11										Reciprocal							Reciprocal	Similar	Similar												Similar
NR02561	GgaAffx.26211.1.S1_at	XM_414683	LHFPL2	14										Reciprocal									Similar			Reciprocal	Similar		Similar		Reciprocal	Similar
NR02562	GgaAffx.10777.1.S1_s_at		LOC418747	36										Reciprocal					Reciprocal	Reciprocal			Similar			Reciprocal	Similar	Similar			Reciprocal	Similar		Similar		Similar	Reciprocal					Reciprocal	Reciprocal	Similar					Similar
NR02564	Gga.8676.1.S1_at	NM_001012585	TMEM229B	20										Reciprocal					Reciprocal	Reciprocal								Similar						Similar		Similar
NR02565	Gga.9295.1.S1_at			14										Reciprocal													Similar					Similar		Similar		Similar
NR02566	Gga.1627.1.S1_at	XM_421362	EML1	34										Reciprocal					Reciprocal	Reciprocal	Reciprocal		Similar			Reciprocal	Similar	Similar			Reciprocal	Similar		Similar	Similar	Similar	Reciprocal
NR02570	Gga.17875.1.S1_at			21										Similar						Similar						Similar	Reciprocal	Reciprocal			Similar	Reciprocal		Reciprocal			Similar
NR02571	Gga.6814.1.S1_s_at	XR_027179	ITGB4	29										Similar					Similar	Similar	Similar		Reciprocal			Similar	Reciprocal	Reciprocal			Similar	Reciprocal		Reciprocal		Reciprocal
NR02572	GgaAffx.10417.7.S1_s_at	XM_419901	DST	16										Similar					Similar	Similar						Similar		Reciprocal						Reciprocal			Similar
NR02577	Gga.5283.1.S1_at	XM_420593	SCARB2	16										Similar												Similar		Reciprocal			Similar	Reciprocal		Reciprocal		Reciprocal							Similar
NR02581	Gga.9330.1.S1_at			14										Similar					Similar									Reciprocal								Reciprocal
NR02582	Gga.12073.1.S1_a_at	XM_418167	KRT23	25										Similar					Similar	Similar			Reciprocal			Similar	Reciprocal	Reciprocal			Similar	Reciprocal		Reciprocal		Reciprocal							Similar
NR02583	GgaAffx.26475.1.S1_s_at	XR_027092	LAMA5	24										Similar					Similar	Similar			Reciprocal			Similar	Reciprocal	Reciprocal			Similar	Reciprocal		Reciprocal
NR02584	GgaAffx.26023.5.S1_s_at	NM_001001312	KRT15	19										Similar						Similar			Reciprocal			Similar	Reciprocal	Reciprocal			Similar	Reciprocal		Reciprocal
NR02590	GgaAffx.21132.1.S1_s_at			10										Similar												Similar	Reciprocal	Reciprocal			Similar	Reciprocal
NR02591	Gga.17107.1.S1_at			16										Similar							Similar	Reciprocal	Reciprocal		Reciprocal			Reciprocal					Similar
NR02592	Gga.2956.1.S1_at	XM_417840	IL22RA1	20										Similar						Similar						Similar	Reciprocal	Reciprocal			Similar	Reciprocal		Reciprocal															Reciprocal
NR02597	Gga.6353.1.S1_at	XM_421823	MGMT	15										Similar														Reciprocal					Similar			Reciprocal
NR02598	GgaAffx.539.1.S1_at	XM_001232311	HTR1D	19										Similar						Similar			Reciprocal			Similar	Reciprocal	Reciprocal			Similar	Reciprocal
NR02599	Gga.8328.1.S1_at	XM_416200	GPRC5A	23										Similar						Similar			Reciprocal			Similar	Reciprocal	Reciprocal			Similar	Reciprocal		Reciprocal			Similar
NR02604	GgaAffx.24108.1.S1_s_at	XM_419034	COBL	18										Similar						Similar						Similar	Reciprocal	Reciprocal			Similar	Reciprocal		Reciprocal
NR02606	Gga.11190.1.S1_a_at			12										Similar																				Reciprocal
NR02608	Gga.8385.1.S1_at			32										Similar					Similar	Similar			Reciprocal			Similar	Reciprocal	Reciprocal			Similar	Reciprocal		Reciprocal		Reciprocal	Similar
NR02610	GgaAffx.562.1.S1_at	XM_417721	RLF	12										Similar												Similar	Reciprocal	Reciprocal									Similar									Reciprocal
NR02612	Gga.10015.1.S1_at		ARHGEF16	10										Similar												Similar	Reciprocal										Similar									Reciprocal
NR02615	Gga.17685.1.S1_at	NM_001001195	KRT5	21										Similar						Similar			Reciprocal			Similar	Reciprocal	Reciprocal			Seed	Reciprocal		Reciprocal			Similar		Reciprocal							Reciprocal
NR02617	Gga.8260.1.S1_at	XM_420008	C3H8orf80	26										Similar					Similar	Similar			Reciprocal			Similar	Reciprocal	Reciprocal			Similar	Reciprocal		Reciprocal		Reciprocal
NR02618	Gga.19034.1.S1_at			18										Similar									Reciprocal			Similar	Reciprocal	Reciprocal			Similar	Reciprocal		Reciprocal
NR02620	Gga.9710.1.S1_at	XM_420452	SH2D4A	16										Similar									Reciprocal				Reciprocal	Reciprocal							Reciprocal	Reciprocal
NR02621	Gga.1854.1.S1_s_at	NM_001005837	HSDL1	27										Similar						Similar			Reciprocal			Similar	Reciprocal	Reciprocal			Similar	Reciprocal		Reciprocal		Reciprocal
NR02622	GgaAffx.6564.1.S1_at	XM_426133	DLK2	10										Similar									Reciprocal				Reciprocal
NR02623	GgaAffx.12082.1.S1_s_at	NM_001031475	ARRDC1	11										Similar									Reciprocal			Similar	Reciprocal		Reciprocal		Similar
NR02625	Gga.17586.1.S1_at			14										Similar						Similar						Similar	Reciprocal	Reciprocal			Similar	Reciprocal
NR02626	Gga.13269.1.S1_at	XM_422305	S1PR1	10										Similar												Similar		Reciprocal					Similar			Reciprocal
NR02627	Gga.19073.1.S1_at	XR_027092	LAMA5	21										Similar						Similar						Similar	Reciprocal	Reciprocal			Similar	Reciprocal		Reciprocal			Similar
NR02630	GgaAffx.4913.1.S1_at			27										Similar						Similar	Similar	Reciprocal	Reciprocal			Similar	Reciprocal	Reciprocal			Similar	Reciprocal
NR02634	GgaAffx.24302.1.S1_at	NM_001031015	MC5R	13										Similar							Similar	Reciprocal	Reciprocal		Reciprocal										Reciprocal
NR02636	GgaAffx.893.1.S1_at	XM_425827	LAMB3	34										Similar					Similar	Similar	Similar		Reciprocal			Similar	Reciprocal	Reciprocal			Similar	Reciprocal		Reciprocal		Reciprocal
NR02637	Gga.10103.1.S1_s_at	XM_419034	COBL	15										Similar						Similar						Similar		Reciprocal			Similar			Reciprocal
NR02643	GgaAffx.5919.1.S1_at			11										Similar																		Reciprocal		Reciprocal
NR02649	GgaAffx.22744.1.S1_at	NM_001199312	PTPRZ1	12										Similar												Similar	Reciprocal	Reciprocal			Similar
NR02651	GgaAffx.6456.2.S1_s_at	NM_001001195	KRT5	26										Similar						Similar			Reciprocal			Similar	Reciprocal	Reciprocal			Similar	Reciprocal		Reciprocal		Reciprocal
NR02652	GgaAffx.11147.1.S1_at	XM_426082	DSG4	22										Similar					Similar				Reciprocal			Similar	Reciprocal	Reciprocal			Similar	Reciprocal		Reciprocal		Reciprocal
NR02653	Gga.14235.1.S1_at			19										Similar									Reciprocal			Similar	Reciprocal	Reciprocal			Similar	Reciprocal		Reciprocal		Reciprocal
NR02654	Gga.9593.1.S1_at		EMP2	18										Similar						Similar						Similar	Reciprocal	Reciprocal				Reciprocal	Similar				Similar		Reciprocal							Reciprocal
NR02655	Gga.1158.3.S1_s_at	NM_204556	HOPX	16										Similar												Similar	Reciprocal	Reciprocal				Reciprocal		Reciprocal		Reciprocal
NR02656	Gga.12043.1.S1_at	XM_422318	PALMD	11										Similar													Reciprocal									Reciprocal
NR02658	Gga.16710.2.S1_a_at	XM_417583	FAM132A	30										Similar						Similar			Reciprocal			Seed	Reciprocal	Reciprocal			Similar	Reciprocal		Reciprocal			Similar		Reciprocal							Reciprocal
NR02659	Gga.1158.3.S1_a_at	NM_204556	HOPX	20										Similar									Reciprocal			Similar	Reciprocal	Reciprocal				Reciprocal	Similar	Reciprocal		Reciprocal
NR02660	Gga.12515.1.S1_at	NM_001040466	LHX8	14										Seed								Reciprocal					Reciprocal	Reciprocal	Reciprocal				Similar
NR02661	Gga.14492.1.S1_at	XM_419966	NT5C1B	19											Reciprocal	Reciprocal								Reciprocal																Similar	Similar							Similar
NR02662	Gga.2608.1.S1_at		DCX	14											Reciprocal															Similar										Similar	Similar							Similar
NR02663	Gga.238.1.S1_at	NM_001198600	LRRC17	20											Reciprocal									Reciprocal																Similar	Similar				Reciprocal		Reciprocal	Similar
NR02664	Gga.19603.1.S1_at			14											Reciprocal															Similar										Similar	Similar							Similar
NR02666	Gga.7918.1.S1_s_at	XM_421358	KIAA1822	16											Reciprocal															Similar										Similar	Similar							Similar
NR02669	Gga.7588.1.S1_at	XM_417308	GGTL3	18											Reciprocal	Reciprocal								Reciprocal																Similar	Similar							Similar
NR02670	Gga.15377.1.S1_at			15											Reciprocal															Similar										Similar	Similar							Similar
NR02671	GgaAffx.6232.1.S1_s_at	NM_001030742	MDM1	11											Reciprocal															Similar										Similar	Similar							Similar
NR02676	Gga.15781.1.S1_a_at			12											Reciprocal															Similar										Similar	Similar							Similar
NR02678	GgaAffx.12013.1.S1_at		CAT	12											Reciprocal																										Similar				Reciprocal			Similar
NR02680	Gga.98.2.S1_a_at	NM_204278	TLR2-1	10											Reciprocal															Similar										Similar	Similar							Similar
NR02681	Gga.8030.1.S1_at	XM_418662	TFPI2	19											Reciprocal								Similar							Similar	Reciprocal											Reciprocal	Reciprocal	Similar					Similar
NR02683	GgaAffx.2824.2.S1_s_at	NM_001005811	KIAA1370	11											Reciprocal														Similar
NR02688	Gga.4965.2.S1_at		COL12A1	21											Reciprocal								Similar								Reciprocal			Similar								Reciprocal	Reciprocal	Similar					Similar
NR02692	Gga.12006.1.S1_at	XM_420975	ADM	12											Reciprocal								Similar						Similar
NR02699	Gga.8344.2.A1_a_at	NM_001048053	RGS3	15											Reciprocal																											Reciprocal	Reciprocal	Similar					Similar
NR02706	Gga.17632.1.S1_at			11											Reciprocal								Similar						Similar
NR02708	GgaAffx.12186.1.S1_s_at	NM_001031017	MAPRE2	18											Reciprocal				Reciprocal				Similar				Similar				Reciprocal												Reciprocal	Similar
NR02712	GgaAffx.21552.1.S1_s_at	XM_001231932	LOC768803	11											Reciprocal	Reciprocal								Reciprocal																Similar	Similar							Similar
NR02714	GgaAffx.12606.1.S1_at	NM_001006257	JAM2	18											Reciprocal				Reciprocal			Similar	Similar				Similar	Similar							Similar
NR02718	Gga.8858.1.S1_s_at		FKBP7	20											Reciprocal	Reciprocal	Reciprocal							Reciprocal						Similar										Similar	Similar							Similar
NR02720	Gga.19099.2.S1_a_at		SPARC	20											Reciprocal	Reciprocal	Reciprocal							Reciprocal																Similar	Similar							Similar
NR02721	GgaAffx.6053.1.S1_at	NM_001079714	COL1A2	22											Reciprocal									Reciprocal																Similar	Similar				Reciprocal			Similar
NR02723	Gga.4305.1.S1_at			10											Reciprocal	Reciprocal	Reciprocal
NR02724	Gga.2544.1.S1_at			11											Reciprocal									Reciprocal																Similar	Similar							Similar
NR02728	GgaAffx.21221.1.S1_at			13											Reciprocal	Reciprocal								Reciprocal																Similar	Similar							Similar
NR02729	Gga.14044.1.S1_at			20											Reciprocal																							Reciprocal			Similar						Reciprocal	Similar
NR02731	Gga.17171.1.S1_at			10											Reciprocal																										Similar							Similar
NR02732	Gga.5431.1.S1_at			10											Reciprocal														Similar
NR02733	Gga.16124.1.S1_at	XM_422558	STAG1	14											Reciprocal															Similar										Similar	Similar							Similar
NR02736	Gga.4078.1.S1_at	XM_416135	LUM	18											Reciprocal								Similar													Similar							Reciprocal	Similar					Similar
NR02741	GgaAffx.6469.2.S1_s_at	XM_426444	LTBP2	17											Reciprocal																														Reciprocal		Reciprocal
NR02743	Gga.2931.1.S1_at		RRBP1	12											Reciprocal															Similar										Similar	Similar		Reciprocal	Similar				Similar
NR02749	GgaAffx.22312.2.S1_s_at	XM_418597	MYO3A	14											Similar																														Similar			Reciprocal
NR02805	Gga.17361.1.S1_s_at		RASGEF1A	22											Similar	Similar								Similar																	Reciprocal				Similar		Similar	Reciprocal
NR02809	Gga.10968.1.S1_s_at	XM_001232807	GSTO1	30											Similar	Similar								Similar														Similar			Reciprocal				Similar		Similar	Reciprocal
NR02811	GgaAffx.10104.2.S1_s_at	NM_001008455	ATP6V0D2	21											Similar									Similar																	Reciprocal				Similar			Reciprocal
NR02814	GgaAffx.25712.2.S1_s_at	XM_001232546	NUP93	13											Similar	Similar	Similar							Similar																Reciprocal	Reciprocal
NR02825	GgaAffx.20807.1.S1_at	XM_421546	ANK3	34											Similar	Similar								Similar														Similar			Reciprocal				Similar		Similar	Reciprocal
NR02829	Gga.15005.1.S1_at			15											Similar									Similar																					Similar		Similar	Reciprocal
NR02832	Gga.15953.1.S1_at			16											Similar	Similar								Similar																	Reciprocal						Similar	Reciprocal
NR02834	Gga.9853.1.S1_at	XM_422470	RAB3B	15											Similar									Similar																					Similar		Similar
NR02836	Gga.5507.1.S1_at	XM_001232807	GSTO1	17											Similar	Similar								Similar																					Similar		Similar	Reciprocal
NR02845	Gga.4782.1.S1_a_at	NM_205328	HNRNPAB	11											Similar	Similar								Similar																Reciprocal	Reciprocal							Reciprocal
NR02846	GgaAffx.25325.3.S1_s_at	XM_001231446	NTNG1	18											Similar	Similar																								Reciprocal	Reciprocal				Similar			Reciprocal
NR02847	Gga.7092.1.S1_at	XR_026765	WDFY4	32											Similar	Similar								Similar														Similar			Reciprocal				Similar		Similar	Reciprocal
NR02848	GgaAffx.10712.1.S1_at	XM_425579	OCA2	33											Similar	Similar								Similar														Similar		Reciprocal	Reciprocal				Similar		Similar	Reciprocal
NR02850	Gga.14934.1.A1_at			16											Similar																									Reciprocal	Reciprocal				Similar			Reciprocal
NR02856	Gga.7608.1.S1_at			15											Similar									Similar														Similar			Reciprocal				Similar			Reciprocal
NR02858	GgaAffx.11060.1.S1_at	XM_425653	RAB38	34											Similar	Similar								Similar														Similar			Reciprocal				Similar		Similar	Reciprocal
NR02868	GgaAffx.8263.1.S1_at	XM_416390	CECR5	10											Similar																									Reciprocal	Reciprocal							Reciprocal
NR02877	GgaAffx.204.1.S1_s_at	NM_001030925	FTSJ3	14											Similar	Similar																								Reciprocal	Reciprocal							Reciprocal
NR02886	Gga.2493.2.S1_s_at	NM_001030901	NCDN	17											Similar	Similar	Similar							Similar																Reciprocal	Reciprocal							Reciprocal
NR02887	GgaAffx.270.1.S1_at	XM_424271	ERMP1	13											Similar	Similar								Similar																Reciprocal	Reciprocal							Reciprocal
NR02888	Gga.8701.1.S1_at	XM_001231680	LOC769121	11											Similar									Similar																	Reciprocal							Reciprocal
NR02889	AY013303.CDS2.S1_s_at			11											Similar									Similar																					Similar			Reciprocal
NR02891	GgaAffx.6341.2.S1_s_at	XR_026773	LOC422479	12											Similar									Similar																Reciprocal	Reciprocal							Reciprocal
NR02892	Gga.5465.1.S1_at	XM_416719	RCAN1	21											Similar	Similar	Similar							Similar																Reciprocal	Reciprocal						Similar	Reciprocal
NR02893	Gga.12697.1.S1_at	XM_001236261	LOC776758	17											Seed	Similar								Similar																Reciprocal	Reciprocal							Reciprocal
NR02894	GgaAffx.7396.1.S1_at			21												Reciprocal	Reciprocal							Reciprocal																							Reciprocal
NR02896	GgaAffx.13142.1.S1_at	NM_001008474	SPATS2L	17												Reciprocal	Reciprocal							Reciprocal																Similar	Similar							Similar
NR02897	Gga.7831.1.S1_at	NM_001199651	SLC35C1	12												Reciprocal	Reciprocal							Reciprocal																Similar	Similar
NR02898	Gga.12979.1.S1_at			22												Reciprocal	Reciprocal							Reciprocal																Similar	Similar							Similar
NR02900	Gga.4992.1.S1_at		LOC396511	25												Reciprocal								Reciprocal														Reciprocal			Similar				Reciprocal		Reciprocal
NR02901	Gga.8370.1.S1_at	XM_001232268	WRNIP1	20												Reciprocal								Reciprocal																Similar	Similar				Reciprocal		Reciprocal	Similar
NR02902	GgaAffx.21583.1.S1_at			11												Reciprocal																									Similar							Similar
NR02903	Gga.16274.2.S1_at	XM_414417	ADAMTS9	12												Reciprocal																						Reciprocal									Reciprocal
NR02906	GgaAffx.2903.1.S1_at	XM_420208	GDPD2	18												Reciprocal								Reciprocal																					Reciprocal		Reciprocal
NR02907	GgaAffx.7519.2.S1_s_at	XM_418798	SLC6A20	14												Reciprocal								Reciprocal														Reciprocal									Reciprocal
NR02915	Gga.5548.1.S1_at		NPM3	15												Similar								Similar																Reciprocal	Reciprocal				Similar			Reciprocal
NR02917	GgaAffx.20085.1.S1_s_at	NM_001004385	SOX5	27												Similar								Similar														Similar			Reciprocal				Similar		Similar	Reciprocal
NR02921	Gga.5550.1.S1_s_at	XM_420386	FNIP2	10												Similar								Similar																							Similar
NR02922	GgaAffx.12426.1.S1_s_at	XM_001231236	PLSCR1	12												Similar	Similar							Similar																					Similar		Similar
NR02923	GgaAffx.6154.1.S1_at	XM_419425	FLVCR1	18												Similar								Similar																	Reciprocal				Similar		Similar	Reciprocal
NR02924	Gga.8752.1.S1_s_at	NM_001030986	SNX10	23												Similar								Similar																	Reciprocal				Similar		Similar	Reciprocal
NR02929	GgaAffx.11907.1.S1_s_at	NM_001006293	DDX27	14												Similar								Similar																	Reciprocal						Similar	Reciprocal
NR02931	GgaAffx.6968.1.S1_s_at	XM_425992	OSBPL3	10												Similar								Similar																							Similar
NR02934	GgaAffx.12149.1.S1_at	NM_001031177	TALDO1	12												Similar								Similar																							Similar
NR02935	GgaAffx.26449.3.S1_s_at	XM_414326	WNK2	14												Similar																													Similar		Similar
NR02937	GgaAffx.23308.3.S1_s_at	XM_421320	CCDC88C	13												Similar																															Similar
NR02938	Gga.12642.2.S1_a_at		LOC424434	25												Similar								Similar																Reciprocal	Reciprocal				Similar		Similar	Reciprocal
NR02939	Gga.4108.4.S1_a_at	NM_205401	TPM1	13												Similar	Similar							Similar																Reciprocal	Reciprocal							Reciprocal
NR02940	Gga.2352.2.S1_a_at	NM_204238	DAB1	19												Similar								Similar														Similar									Similar
NR02944	Gga.7604.2.S1_a_at	XM_422696	PLSCR1	25												Similar								Similar																	Reciprocal				Similar		Similar	Reciprocal
NR02945	Gga.6992.1.S1_at			13												Similar								Similar																	Reciprocal						Similar
NR02946	Gga.16978.1.S1_at		KLHL29	12												Similar	Similar																														Similar
NR02948	GgaAffx.3257.1.S1_at	XM_414326	WNK2	24												Similar								Similar														Similar			Reciprocal				Similar		Similar	Reciprocal
NR02949	Gga.5563.1.S1_at			11												Similar	Similar							Similar																							Similar
NR02950	Gga.9530.1.S1_s_at	XM_426458	C14orf143	14												Similar	Similar							Similar																	Reciprocal						Similar	Reciprocal
NR02951	Gga.3178.1.S2_at		DACH2	29												Similar	Similar							Similar														Similar			Reciprocal				Similar		Similar	Reciprocal
NR02952	GgaAffx.20153.1.S1_at		CPNE8	13												Similar	Similar							Similar																							Similar
NR02953	Gga.2685.1.S2_at		FGF13	30												Similar								Similar														Similar			Reciprocal				Similar		Seed	Reciprocal
NR02954	Gga.18429.1.S1_at	XM_417888	UBASH3B	31												Similar	Similar							Similar														Similar		Reciprocal	Reciprocal				Similar		Similar	Reciprocal
NR02955	GgaAffx.22125.2.S1_s_at	NM_001199460	CPNE8	21												Similar	Similar							Similar														Similar									Similar
NR02956	GgaAffx.26351.2.S1_s_at	NM_001038497	SLC24A5	34												Similar	Similar							Similar														Similar			Reciprocal				Similar		Similar	Reciprocal
NR02985	Gga.7467.1.S1_at		PDLIM4	13														Reciprocal				Similar			Similar																				Similar
NR02992	Gga.3667.1.S1_at	NM_204839	PDLIM4	10														Reciprocal							Similar																				Similar
NR03005	GgaAffx.21194.1.S1_s_at			14														Reciprocal					Similar					Similar								Similar
NR03009	Gga.2375.1.S1_at	NM_205136	CTNNA2	18														Reciprocal	Reciprocal				Similar													Similar
NR03021	Gga.17234.1.S1_at	XM_419472	LOC421419	14														Reciprocal		Reciprocal			Similar			Reciprocal										Similar
NR03029	Gga.5935.1.S1_s_at	NM_001005798	SNTB1	14														Reciprocal																		Similar
NR03099	GgaAffx.12913.1.S1_at	XM_001234658	LAMC1	12														Similar															Similar			Reciprocal
NR03107	Gga.3183.1.S1_a_at	XM_419549	MAP1LC3C	18														Similar															Similar												Reciprocal
NR03109	GgaAffx.12162.1.S1_s_at	NM_001030737	PPHLN1	20															Reciprocal		Reciprocal		Similar				Similar							Similar	Similar
NR03110	Gga.16690.1.S1_s_at	NM_001030983	FAM126A	35															Reciprocal	Reciprocal	Reciprocal		Similar			Reciprocal	Similar	Similar			Reciprocal	Similar		Similar		Similar	Reciprocal					Reciprocal	Reciprocal	Similar
NR03111	Gga.9058.1.S1_at	XM_415113	RILPL1	31															Reciprocal	Reciprocal	Reciprocal		Similar			Reciprocal	Similar	Similar			Reciprocal	Similar		Similar		Similar	Reciprocal					Reciprocal
NR03112	Gga.12528.1.S1_at			25															Reciprocal				Similar				Similar							Similar	Similar	Similar
NR03113	Gga.7167.1.S1_at			22															Reciprocal	Reciprocal								Similar						Similar		Similar							Reciprocal
NR03114	Gga.8160.1.S1_at	XM_414894	C16orf45	34															Reciprocal	Reciprocal	Reciprocal		Similar			Reciprocal	Similar	Similar			Reciprocal			Similar		Similar	Reciprocal					Reciprocal	Reciprocal	Similar					Similar
NR03115	Gga.4390.4.S1_s_at	NM_205086	FTH1	35															Reciprocal	Reciprocal	Reciprocal		Similar			Reciprocal	Similar	Similar			Reciprocal	Similar		Similar	Similar	Similar						Reciprocal	Reciprocal	Similar
NR03116	Gga.16780.1.S1_at	XM_422912	KLHL5	35															Reciprocal	Reciprocal			Similar			Reciprocal	Similar	Similar			Reciprocal	Similar		Similar	Similar	Similar	Reciprocal					Reciprocal	Reciprocal	Similar
NR03117	Gga.18272.1.S1_at			17															Reciprocal	Reciprocal	Reciprocal		Similar												Similar		Reciprocal
NR03118	Gga.7159.1.S1_at	XM_417701	LAPTM5	33															Reciprocal	Reciprocal			Similar			Reciprocal	Similar	Similar			Reciprocal	Similar		Similar		Similar	Reciprocal					Reciprocal	Reciprocal	Similar					Similar
NR03119	Gga.16449.1.S1_at			31															Reciprocal	Reciprocal			Similar			Reciprocal	Similar	Similar			Reciprocal			Similar		Similar						Reciprocal	Reciprocal	Similar					Similar
NR03120	GgaAffx.21640.1.S1_at	NM_001012585	TMEM229B	27															Reciprocal	Reciprocal							Similar	Similar			Reciprocal	Similar		Similar	Similar	Similar
NR03121	GgaAffx.22689.1.S1_s_at	XM_415540	LRSAM1	12															Reciprocal		Reciprocal		Similar												Similar
NR03122	GgaAffx.5084.3.S1_s_at	XM_419285	CCDC88A	16															Reciprocal				Similar				Similar								Similar
NR03123	Gga.2414.1.S1_at			30															Reciprocal	Reciprocal			Similar			Reciprocal	Similar	Similar			Reciprocal	Similar		Similar		Similar						Reciprocal	Reciprocal	Similar					Similar
NR03124	Gga.5111.1.S1_at		CCDC80	17															Reciprocal	Reciprocal	Reciprocal														Similar
NR03125	Gga.1226.2.S1_s_at	NM_204109	KIAA1274	31															Reciprocal	Reciprocal			Similar			Reciprocal	Similar	Similar			Reciprocal			Similar		Similar	Reciprocal					Reciprocal	Reciprocal	Similar					Similar
NR03126	GgaAffx.7332.1.S1_at	XM_001234723	LOC772201	34															Reciprocal	Reciprocal			Similar			Reciprocal	Similar	Similar			Reciprocal	Similar		Similar		Similar	Reciprocal					Reciprocal	Reciprocal	Similar					Similar
NR03127	Gga.1479.2.S1_a_at	XM_416358	PTN	32															Reciprocal	Reciprocal						Reciprocal	Similar	Similar			Reciprocal	Similar		Similar		Similar	Reciprocal					Reciprocal	Reciprocal	Similar					Similar
NR03128	Gga.9626.1.S1_s_at		CHN1	20															Reciprocal													Similar		Similar	Similar	Similar
NR03129	Gga.7627.1.S1_at		STON1	29															Reciprocal	Reciprocal			Similar			Reciprocal	Similar	Similar			Reciprocal			Similar	Similar
NR03130	Gga.4091.1.S2_a_at		MYLK	23															Reciprocal	Reciprocal	Reciprocal		Similar				Similar	Similar						Similar		Similar	Reciprocal
NR03131	Gga.4516.2.S1_s_at	XM_420591	Sep-11	31															Reciprocal	Reciprocal						Reciprocal	Similar	Similar			Reciprocal	Similar		Similar		Similar	Reciprocal					Reciprocal	Reciprocal	Similar					Similar
NR03132	Gga.11876.1.S1_a_at		C9orf19	35															Reciprocal	Reciprocal			Similar			Reciprocal	Similar	Similar			Reciprocal	Similar		Similar		Similar	Reciprocal					Reciprocal	Reciprocal
NR03133	Gga.694.1.S1_at	XM_422685	EPHB1	26															Reciprocal	Reciprocal								Similar						Similar		Similar						Reciprocal	Reciprocal	Similar					Similar
NR03134	Gga.16284.1.S1_at			33															Reciprocal	Reciprocal			Similar			Reciprocal	Similar	Similar			Reciprocal	Similar		Similar		Similar	Reciprocal					Reciprocal	Reciprocal	Similar					Similar
NR03135	Gga.5304.1.S1_a_at	NM_001198657	COX6C	21															Reciprocal	Reciprocal	Reciprocal		Similar					Similar							Similar	Similar
NR03136	GgaAffx.20193.1.S1_at	XM_419456	DYNC2LI1	15															Reciprocal								Similar							Similar	Similar
NR03137	Gga.6241.1.S1_at			14															Reciprocal	Reciprocal	Reciprocal																Reciprocal
NR03138	Gga.4901.1.S1_at	XM_001233319	CA9	24															Reciprocal	Reciprocal			Similar					Similar				Similar		Similar	Similar	Similar
NR03139	GgaAffx.21208.1.S1_s_at			32															Reciprocal	Reciprocal			Similar			Reciprocal	Similar	Similar			Reciprocal	Similar		Similar		Similar	Reciprocal					Reciprocal	Reciprocal
NR03141	GgaAffx.23573.1.S1_at	XM_420591	Sep-11	30															Reciprocal	Reciprocal								Similar		Similar	Reciprocal	Similar		Similar		Similar						Reciprocal	Reciprocal	Similar					Similar
NR03142	Gga.2464.1.S2_at		GLUL	24															Reciprocal	Reciprocal	Reciprocal		Similar			Reciprocal	Similar	Similar			Reciprocal				Similar
NR03143	GgaAffx.11994.1.S1_at	NM_001031089	ADI1	28															Reciprocal	Reciprocal						Reciprocal	Similar	Similar			Reciprocal	Similar		Similar		Similar	Reciprocal						Reciprocal
NR03144	GgaAffx.11659.1.S1_at		SRI	31															Reciprocal	Reciprocal	Reciprocal		Similar			Reciprocal	Similar	Similar			Reciprocal	Similar		Similar	Similar	Similar							Reciprocal
NR03145	GgaAffx.25213.2.S1_s_at	XM_417213	RAB30	17															Reciprocal	Reciprocal			Similar					Similar						Similar		Similar
NR03146	Gga.7997.2.S1_at		C20orf177	21															Reciprocal	Reciprocal							Similar	Similar				Similar		Similar	Similar	Similar
NR03147	Gga.2589.1.S1_at	XR_027198	LOC419175	15															Reciprocal								Similar							Similar	Similar
NR03148	Gga.6236.1.S1_at	NM_001031180	SWAP70	14															Reciprocal		Reciprocal	Similar	Similar												Similar
NR03149	Gga.15323.1.S1_at			27															Reciprocal	Reciprocal								Similar			Reciprocal	Similar		Similar		Similar						Reciprocal	Reciprocal	Similar					Similar
NR03150	Gga.13451.1.S1_at	XM_419284	SMEK2	17															Reciprocal				Similar												Similar	Similar
NR03151	Gga.13336.3.S1_a_at		BLB1	32															Reciprocal	Reciprocal			Similar					Similar			Reciprocal			Similar		Similar						Reciprocal	Reciprocal	Similar					Similar
NR03152	Gga.1794.1.S1_at		NCAM1	24															Reciprocal	Reciprocal			Similar									Similar		Similar		Similar
NR03153	Gga.15379.1.S1_a_at			13															Reciprocal	Reciprocal			Similar					Similar
NR03154	Gga.1065.1.S1_at	NM_205402	GNAI2	22															Reciprocal	Reciprocal			Similar			Reciprocal	Similar	Similar			Reciprocal	Similar		Similar		Similar	Reciprocal
NR03155	Gga.957.1.S1_at	NM_204619	HOXA11	18															Reciprocal	Reciprocal														Similar		Similar						Reciprocal	Reciprocal	Similar					Similar
NR03158	Gga.4390.2.S1_a_at	NM_205086	FTH1	31															Reciprocal	Reciprocal	Reciprocal		Similar			Reciprocal	Similar	Similar			Reciprocal	Similar		Similar		Similar	Reciprocal
NR03159	Gga.1111.1.S1_a_at	XM_416398	USP18	16															Reciprocal															Similar		Similar							Reciprocal	Similar
NR03160	GgaAffx.23489.1.S1_at	XM_421362	EML1	30															Reciprocal	Reciprocal			Similar			Reciprocal	Similar	Similar			Reciprocal	Similar		Similar		Similar	Reciprocal					Reciprocal
NR03162	Gga.14999.1.S1_at	XM_419931	PXDN	11															Reciprocal				Similar											Similar		Similar
NR03163	GgaAffx.11837.1.S1_s_at	NM_001030885	BNIP3L	30															Reciprocal	Reciprocal	Reciprocal		Similar			Reciprocal	Similar	Similar			Reciprocal	Similar		Similar		Similar	Reciprocal
NR03164	Gga.2728.1.S1_at			29															Reciprocal	Reciprocal			Similar					Similar				Similar		Similar		Similar						Reciprocal	Reciprocal	Similar					Similar
NR03165	GgaAffx.9363.1.S1_at	XM_001234191	RGS7BP	25															Reciprocal	Reciprocal						Reciprocal		Similar			Reciprocal	Similar		Similar		Similar	Reciprocal					Reciprocal	Reciprocal						Similar
NR03166	GgaAffx.22707.2.S1_s_at	NM_001190477	LPHN2	11															Reciprocal															Similar		Similar
NR03167	GgaAffx.26221.1.S1_at	XR_026669	LOC769069	32															Reciprocal	Reciprocal			Similar			Reciprocal	Similar	Similar			Reciprocal	Similar		Similar		Similar	Reciprocal					Reciprocal	Reciprocal	Similar					Similar
NR03168	GgaAffx.6042.1.S1_at	XM_426435	GPR176	10															Reciprocal	Reciprocal														Similar			Reciprocal						Reciprocal
NR03169	Gga.9626.3.S1_s_at	NM_001012952	CHN1	29															Reciprocal	Reciprocal			Similar			Reciprocal	Similar	Similar			Reciprocal	Similar		Similar		Similar	Reciprocal					Reciprocal	Reciprocal
NR03170	Gga.17497.1.S1_at			11															Reciprocal	Reciprocal														Similar		Similar
NR03171	Gga.16732.1.S1_at	NM_001199713	NOVA1	31															Reciprocal	Reciprocal			Similar			Reciprocal	Similar	Similar			Reciprocal	Similar		Similar		Similar						Reciprocal	Reciprocal	Similar					Similar
NR03173	Gga.5393.1.S1_at		LOC423941	18															Reciprocal	Reciprocal														Similar		Similar						Reciprocal	Reciprocal	Similar					Similar
NR03174	GgaAffx.10777.1.S1_at		LOC418747	31															Reciprocal	Reciprocal			Similar			Reciprocal	Similar	Similar			Reciprocal	Similar		Similar			Reciprocal					Reciprocal	Reciprocal	Similar					Similar
NR03175	Gga.9150.1.S1_at			12															Reciprocal		Reciprocal
NR03176	Gga.3459.1.S2_at	NM_205305	COL9A3	24															Reciprocal	Reciprocal							Similar	Similar				Similar		Similar		Similar
NR03177	Gga.7120.1.S1_s_at	XM_420745	C4orf34	19															Reciprocal				Similar									Similar		Similar	Similar	Similar
NR03178	GgaAffx.21657.1.S1_at			26															Reciprocal	Reciprocal								Similar			Reciprocal	Similar		Similar		Similar						Reciprocal	Reciprocal	Similar					Similar
NR03179	Gga.19075.1.S1_at	XM_419931	PXDN	18															Reciprocal				Similar													Similar				Similar	Similar
NR03180	Gga.18917.1.S1_s_at		CNN2	17															Reciprocal	Reciprocal						Reciprocal		Similar						Similar			Reciprocal
NR03181	Gga.7387.1.S1_at			15															Reciprocal															Similar	Similar
NR03183	GgaAffx.25873.1.S1_s_at	XM_422912	KLHL5	27															Reciprocal	Reciprocal			Similar			Reciprocal	Similar	Similar			Reciprocal	Similar		Similar			Reciprocal						Reciprocal
NR03184	GgaAffx.11727.1.S1_at	NM_001008440	LCP1	29															Reciprocal	Reciprocal						Reciprocal		Similar			Reciprocal			Similar			Reciprocal					Reciprocal	Reciprocal	Similar					Similar
NR03185	GgaAffx.2751.1.S1_at	XR_026771	ARSB	26															Reciprocal				Similar			Reciprocal	Similar	Similar			Reciprocal	Similar		Similar	Similar	Similar
NR03186	Gga.5959.1.S1_at			32															Reciprocal	Reciprocal			Similar			Reciprocal		Similar			Reciprocal	Similar		Similar		Similar	Reciprocal					Reciprocal	Reciprocal	Similar					Similar
NR03187	Gga.19493.2.S1_s_at	NM_001001604	ST8SIA2	27															Reciprocal	Reciprocal			Similar			Reciprocal	Similar	Similar			Reciprocal	Similar		Similar		Similar	Reciprocal					Reciprocal
NR03188	GgaAffx.21702.1.S1_s_at			17															Reciprocal				Similar													Similar							Reciprocal	Similar
NR03189	GgaAffx.20876.1.S1_at		RCJMB04_4p8	12															Reciprocal	Reciprocal														Similar			Reciprocal					Reciprocal
NR03190	Gga.16539.1.S1_at			19															Reciprocal	Reciprocal						Reciprocal	Similar				Reciprocal	Similar		Similar			Reciprocal							Similar
NR03191	GgaAffx.7654.2.S1_s_at	XM_422113	PARP14	10															Reciprocal															Similar		Similar
NR03193	Gga.10974.1.S1_s_at	XM_420988	ST5	19															Reciprocal	Reciprocal												Similar		Similar		Similar
NR03194	GgaAffx.9036.1.S1_at	XM_420730	CCDC4	16															Reciprocal				Similar											Similar		Similar
NR03195	GgaAffx.26385.1.S1_s_at	XM_001234659	DOCK10	31															Reciprocal	Reciprocal						Reciprocal		Similar			Reciprocal	Similar		Similar		Similar	Reciprocal					Reciprocal	Reciprocal	Similar					Similar
NR03196	Gga.19147.1.S1_at			10															Reciprocal			Similar													Similar
NR03198	Gga.19714.1.S1_at			20															Reciprocal	Reciprocal			Similar					Similar						Similar		Similar	Reciprocal					Reciprocal	Reciprocal						Similar
NR03199	GgaAffx.23114.3.S1_s_at	XM_419476	DAAM2	10															Reciprocal																Similar	Similar
NR03202	Gga.12311.2.S1_x_at		TIRAP	16															Reciprocal		Reciprocal	Similar	Similar				Similar	Similar							Similar	Similar
NR03203	GgaAffx.5879.1.S1_at	XM_415054	C16orf30	29															Reciprocal	Reciprocal						Reciprocal		Similar			Reciprocal	Similar		Similar			Reciprocal					Reciprocal	Reciprocal	Similar					Similar
NR03204	GgaAffx.26045.1.S1_at	XM_414103	ZNF423	27															Reciprocal	Reciprocal			Similar			Reciprocal	Similar	Similar			Reciprocal	Similar		Similar			Reciprocal					Reciprocal	Reciprocal	Similar
NR03205	GgaAffx.13207.1.S1_s_at	NM_001006330	LIMD2	34															Reciprocal	Reciprocal			Similar			Reciprocal	Similar	Similar			Reciprocal	Similar		Similar		Similar	Reciprocal					Reciprocal	Reciprocal	Similar					Similar
NR03206	Gga.9932.1.S1_at			19															Reciprocal	Reciprocal			Similar					Similar			Reciprocal	Similar				Similar
NR03207	GgaAffx.8903.1.S1_s_at	XM_419743	ARHGAP18	28															Reciprocal	Reciprocal			Similar			Reciprocal	Similar	Similar			Reciprocal	Similar		Similar		Similar
NR03208	Gga.11581.2.S1_a_at	XM_420189	TMEM35	23															Reciprocal	Reciprocal						Reciprocal		Similar			Reciprocal	Similar		Similar		Similar	Reciprocal					Reciprocal							Similar
NR03209	Gga.3099.1.S1_at			31															Reciprocal	Reciprocal			Similar			Reciprocal		Similar			Reciprocal	Similar		Similar			Reciprocal					Reciprocal	Reciprocal	Similar					Similar
NR03210	Gga.16749.1.S1_at	XM_422180	SLC25A24	16															Reciprocal	Reciprocal						Reciprocal	Similar				Reciprocal	Similar		Similar			Reciprocal
NR03211	Gga.7009.1.S1_at			21															Reciprocal	Reciprocal						Reciprocal	Similar	Similar			Reciprocal	Similar		Similar			Reciprocal
NR03213	GgaAffx.24566.1.S1_at	XM_419780	LAMA4	33															Reciprocal	Reciprocal			Similar			Reciprocal	Similar	Similar			Reciprocal	Similar		Similar		Similar	Reciprocal		Similar
NR03214	GgaAffx.21157.1.S1_s_at			33															Reciprocal	Reciprocal			Similar			Reciprocal	Similar	Similar			Reciprocal	Similar		Similar		Similar	Reciprocal					Reciprocal	Reciprocal	Similar					Similar
NR03215	Gga.7430.1.S1_at		SYT11	18															Reciprocal				Similar				Similar		Similar		Reciprocal				Similar
NR03216	Gga.15090.1.S1_s_at	XM_417506	TSHZ2	11															Reciprocal	Reciprocal														Similar			Reciprocal
NR03217	Gga.8075.1.S1_at	XM_422155	KIF5C	15															Reciprocal								Similar				Reciprocal	Similar		Similar										Similar
NR03218	Gga.9327.1.S1_at	XM_420745	C4orf34	17															Reciprocal				Similar											Similar	Similar	Similar
NR03220	GgaAffx.21078.1.S1_at			19															Reciprocal	Reciprocal														Similar			Reciprocal					Reciprocal	Reciprocal	Similar					Similar
NR03223	GgaAffx.24486.1.S1_at	XM_424715	FBN2	28															Reciprocal	Reciprocal						Reciprocal	Similar	Similar			Reciprocal	Similar		Similar		Similar						Reciprocal	Reciprocal	Similar					Similar
NR03225	Gga.13336.5.S1_x_at	NM_001044679	BLB2	22															Reciprocal				Similar											Similar		Similar						Reciprocal	Reciprocal	Similar					Similar
NR03226	GgaAffx.990.1.S1_at	XM_417754	FHL3	19															Reciprocal	Reciprocal								Similar									Reciprocal					Reciprocal	Reciprocal	Similar					Similar
NR03227	GgaAffx.11478.1.S1_s_at	NM_001006501	ADK	11															Reciprocal	Reciprocal														Similar		Similar
NR03228	Gga.11464.1.S1_at	XM_426601	CEP70	26															Reciprocal	Reciprocal	Reciprocal	Similar	Similar			Reciprocal	Similar	Similar			Reciprocal				Similar		Reciprocal									Similar
NR03229	Gga.14246.1.S1_at			23															Reciprocal												Reciprocal	Similar		Similar		Similar						Reciprocal	Reciprocal	Similar					Similar
NR03230	Gga.8135.1.S1_at	XM_421913	COQ10B	16															Reciprocal		Reciprocal	Similar	Similar												Similar	Similar
NR03231	Gga.9975.1.S1_at	NM_001142254	DLK1	10															Reciprocal	Reciprocal	Reciprocal				Similar												Reciprocal									Similar
NR03232	GgaAffx.4506.2.S1_s_at	NM_001199639	RAB3IL1	11															Reciprocal	Reciprocal														Similar			Reciprocal
NR03233	Gga.11016.1.S1_at	NM_001099353	BMA1	12															Reciprocal	Reciprocal																Similar
NR03234	GgaAffx.13095.1.S1_at	NM_001030972	RUNDC3B	25															Reciprocal	Reciprocal						Reciprocal	Similar	Similar			Reciprocal	Similar		Similar			Reciprocal					Reciprocal	Reciprocal	Similar
NR03237	Gga.12475.1.S1_s_at	XM_414776	TTYH3	12															Reciprocal															Similar										Similar
NR03238	GgaAffx.6948.1.S1_at	XM_416123	TMTC2	27															Reciprocal	Reciprocal								Similar			Reciprocal	Similar		Similar		Similar						Reciprocal	Reciprocal	Similar					Similar
NR03239	Gga.2328.1.S1_at		ZNF521	17															Reciprocal				Similar							Similar						Similar
NR03240	Gga.12475.1.S1_at	XM_414776	TTYH3	13															Reciprocal								Similar				Reciprocal			Similar
NR03241	Gga.5437.1.S1_at	NM_001038693	PGM1	10															Reciprocal	Reciprocal			Similar														Reciprocal
NR03242	Gga.12157.1.S1_at	XR_027095	LOC421390	32															Reciprocal	Reciprocal			Similar			Reciprocal	Similar	Similar			Reciprocal	Similar		Similar			Reciprocal					Reciprocal	Reciprocal	Similar					Similar
NR03243	Gga.5708.2.S1_a_at	XM_414329	C12H9orf89	22															Reciprocal	Reciprocal											Reciprocal	Similar		Similar								Reciprocal	Reciprocal	Similar					Similar
NR03244	Gga.16078.1.S1_at	XM_422107	SNX4	22															Reciprocal	Reciprocal						Reciprocal	Similar				Reciprocal	Similar		Similar								Reciprocal	Reciprocal	Similar					Similar
NR03245	GgaAffx.23912.2.S1_s_at	XM_422151	ZEB2	31															Reciprocal	Reciprocal			Similar			Reciprocal		Similar			Reciprocal	Similar		Similar		Similar	Reciprocal					Reciprocal	Reciprocal	Similar					Similar
NR03246	Gga.9905.1.S1_at		ANTXR2	11															Reciprocal															Similar		Similar
NR03248	GgaAffx.20969.1.S1_at			28															Reciprocal	Reciprocal			Similar			Reciprocal	Similar	Similar			Reciprocal	Similar		Similar		Similar	Reciprocal
NR03249	GgaAffx.3366.1.S1_s_at	XM_421625	SORBS1	26															Reciprocal	Reciprocal						Reciprocal					Reciprocal	Similar		Similar		Similar	Reciprocal					Reciprocal	Reciprocal	Similar					Similar
NR03250	Gga.1569.1.S1_at		C10orf56	26															Reciprocal	Reciprocal											Reciprocal	Similar		Similar		Similar	Reciprocal					Reciprocal	Reciprocal	Similar					Similar
NR03251	Gga.3136.1.S1_at	NM_205383	SDC3	30															Reciprocal	Reciprocal						Reciprocal		Similar			Reciprocal	Similar		Similar		Similar	Reciprocal					Reciprocal	Reciprocal	Similar					Similar
NR03252	Gga.6549.1.S1_a_at			29															Reciprocal	Reciprocal						Reciprocal	Similar	Similar			Reciprocal	Similar		Similar		Similar
NR03253	Gga.17621.1.S1_s_at	NM_001008680	RP2	26															Reciprocal	Reciprocal						Reciprocal	Similar				Reciprocal	Similar		Similar		Similar						Reciprocal	Reciprocal	Similar					Similar
NR03255	GgaAffx.21691.1.S1_at			25															Reciprocal	Reciprocal						Reciprocal	Similar	Similar			Reciprocal	Similar		Similar		Similar						Reciprocal	Reciprocal	Similar					Similar
NR03256	GgaAffx.26411.1.S1_s_at	XM_001232097	EPS8L2	23															Similar	Similar						Similar		Reciprocal			Similar			Reciprocal			Similar					Similar	Similar	Reciprocal					Reciprocal
NR03257	Gga.11031.1.S1_at	XM_001232419	LOC769902	12															Similar	Similar			Reciprocal				Reciprocal	Reciprocal
NR03259	GgaAffx.2572.1.S1_at	XM_413782	MYO1E	11															Similar	Similar																Reciprocal
NR03262	Gga.15019.1.S1_s_at	XM_001234134	TUFT1	24															Similar	Similar			Reciprocal			Similar	Reciprocal	Reciprocal			Similar	Reciprocal		Reciprocal		Reciprocal	Similar
NR03263	Gga.6365.1.S1_at			17															Similar	Similar						Similar		Reciprocal				Reciprocal		Reciprocal		Reciprocal
NR03264	Gga.15869.1.S1_at			13															Similar		Similar	Reciprocal	Reciprocal					Reciprocal							Reciprocal
NR03266	Gga.18489.1.S1_at			24															Similar	Similar						Similar	Reciprocal	Reciprocal			Similar	Reciprocal		Reciprocal		Reciprocal													Reciprocal
NR03267	Gga.8778.1.S1_at		MLLT4	12															Similar	Similar			Reciprocal											Reciprocal		Reciprocal
NR03269	Gga.19091.1.S1_at			23															Similar	Similar			Reciprocal			Similar	Reciprocal	Reciprocal			Similar	Reciprocal		Reciprocal		Reciprocal
NR03272	Gga.6261.1.S1_at	NM_001135550	MGST1	16															Similar	Similar						Similar	Reciprocal	Reciprocal						Reciprocal			Similar
NR03274	GgaAffx.11037.1.S1_at	XM_425648	ENDOD1	13															Similar	Similar								Reciprocal						Reciprocal		Reciprocal
NR03275	GgaAffx.21482.1.S1_at	XM_001233581	SLC36A1	16															Similar	Similar			Reciprocal				Reciprocal	Reciprocal
NR03276	GgaAffx.20680.1.S1_s_at	XM_001233891	SCN2A	10															Similar	Similar																Reciprocal
NR03281	GgaAffx.981.2.A1_s_at	NM_001010841	NGEF	22															Similar	Similar						Similar	Reciprocal	Reciprocal				Reciprocal		Reciprocal		Reciprocal
NR03282	Gga.14691.1.S1_at	XM_001234134	TUFT1	27															Similar	Similar			Reciprocal			Similar	Reciprocal	Reciprocal			Similar	Reciprocal		Reciprocal		Reciprocal	Similar
NR03284	GgaAffx.22586.1.S1_s_at	XM_001234134	TUFT1	22															Similar	Similar			Reciprocal			Similar	Reciprocal	Reciprocal			Similar	Reciprocal		Reciprocal		Reciprocal
NR03285	GgaAffx.25470.1.S1_s_at	XR_027179	ITGB4	26															Similar		Similar		Reciprocal				Reciprocal	Reciprocal				Reciprocal		Reciprocal	Reciprocal	Reciprocal
NR03286	Gga.3349.1.S1_at	NM_204664	C4BPA	11															Similar	Similar			Reciprocal					Reciprocal
NR03287	Gga.7920.1.S1_at	XM_001234250	C11orf52	23															Similar	Similar						Similar	Reciprocal	Reciprocal			Similar	Reciprocal		Reciprocal		Reciprocal	Similar
NR03289	Gga.10429.2.S1_a_at	XM_001235288	FAM130A2	19															Similar	Similar			Reciprocal				Reciprocal	Reciprocal						Reciprocal		Reciprocal
NR03291	GgaAffx.7109.1.S1_s_at	XM_421362	EML1	25																Reciprocal			Similar			Reciprocal	Similar	Similar			Reciprocal	Similar		Similar			Reciprocal					Reciprocal	Reciprocal
NR03292	GgaAffx.8877.1.S1_s_at	NM_001031155	SGCB	23																Reciprocal						Reciprocal	Similar	Similar			Reciprocal	Similar		Similar			Reciprocal									Similar
NR03293	Gga.16211.1.S1_at	XM_429342	LOC415564	18																Reciprocal			Similar			Reciprocal		Similar			Reciprocal						Reciprocal					Reciprocal	Reciprocal	Similar					Similar
NR03294	GgaAffx.10876.2.S1_s_at	NM_001008440	LCP1	23																Reciprocal						Reciprocal					Reciprocal	Similar		Similar			Reciprocal					Reciprocal	Reciprocal	Similar					Similar
NR03295	Gga.635.1.S1_at	NM_205160	GLRX	13																Reciprocal			Similar			Reciprocal		Similar			Reciprocal	Similar					Reciprocal									Similar
NR03297	Gga.4041.2.S1_a_at	XM_417006	LOC418811	16																Reciprocal								Similar			Reciprocal						Reciprocal					Reciprocal	Reciprocal						Similar
NR03298	Gga.13421.1.S1_s_at	NM_001030736	GLT8D3	21																Reciprocal						Reciprocal	Similar	Similar			Reciprocal	Similar		Similar			Reciprocal									Similar
NR03299	GgaAffx.964.1.S1_at	XM_417571	LOC419409	13																Reciprocal			Similar			Reciprocal		Similar			Reciprocal						Reciprocal		Similar							Similar
NR03300	Gga.12978.1.S1_at			23																Reciprocal						Reciprocal		Similar			Reciprocal	Similar		Similar			Reciprocal					Reciprocal	Reciprocal	Similar					Similar
NR03301	Gga.6848.2.S1_a_at	NM_001030743	GLIPR1	23																Reciprocal						Reciprocal					Reciprocal	Similar		Similar			Reciprocal					Reciprocal	Reciprocal						Similar
NR03302	Gga.5594.1.S1_at		TRPV2	16																Reciprocal						Reciprocal					Reciprocal	Similar		Similar			Reciprocal					Reciprocal	Reciprocal
NR03303	GgaAffx.2986.1.S1_at	XM_421599	C10orf56	27																Reciprocal						Reciprocal		Similar			Reciprocal	Similar		Similar		Similar	Reciprocal					Reciprocal	Reciprocal	Similar					Similar
NR03304	GgaAffx.21398.1.S1_at	XM_001234659	DOCK10	21																Reciprocal											Reciprocal	Similar		Similar			Reciprocal					Reciprocal	Reciprocal	Similar					Similar
NR03305	GgaAffx.20511.1.S1_at			26																Reciprocal						Reciprocal		Similar			Reciprocal	Similar		Similar			Reciprocal					Reciprocal	Reciprocal	Similar					Similar
NR03306	Gga.3851.1.S1_at	NM_205142	SNAI1	17																Reciprocal						Reciprocal					Reciprocal						Reciprocal					Reciprocal	Reciprocal	Similar					Similar
NR03307	GgaAffx.7904.1.S1_at	XM_425481	C1QTNF6	22																Reciprocal						Reciprocal					Reciprocal	Similar		Similar			Reciprocal					Reciprocal	Reciprocal	Similar					Similar
NR03308	GgaAffx.20689.1.S1_at		SPI1	19																Reciprocal						Reciprocal					Reciprocal	Similar					Reciprocal					Reciprocal	Reciprocal	Similar					Similar
NR03309	Gga.5933.1.S1_at			25																Reciprocal						Reciprocal		Similar			Reciprocal	Similar		Similar			Reciprocal					Reciprocal	Reciprocal	Similar					Similar
NR03310	Gga.4941.2.S1_a_at	NM_001004371	CDH11	22																Reciprocal						Reciprocal					Reciprocal	Similar		Similar			Reciprocal					Reciprocal	Reciprocal	Similar					Similar
NR03311	Gga.12471.1.S1_at	XM_419424	VASH2	15																Reciprocal						Reciprocal	Similar				Reciprocal	Similar		Similar			Reciprocal					Reciprocal
NR03312	GgaAffx.7851.2.S1_s_at	XM_421471	NID2	21																Reciprocal						Reciprocal		Similar			Reciprocal	Similar		Similar		Similar						Reciprocal							Similar
NR03313	Gga.13150.1.S1_at		PRICKLE2	21																Reciprocal											Reciprocal			Similar								Reciprocal	Reciprocal	Similar					Similar
NR03315	Gga.2705.1.S1_at			17																Reciprocal						Reciprocal		Similar			Reciprocal	Similar					Reciprocal					Reciprocal	Reciprocal						Similar
NR03316	Gga.5500.2.S1_a_at	NM_204489	MRAS	19																Reciprocal			Similar			Reciprocal	Similar	Similar			Reciprocal					Similar	Reciprocal
NR03317	Gga.13821.1.S1_at			23																Reciprocal											Reciprocal	Similar		Similar			Reciprocal					Reciprocal	Reciprocal	Similar					Similar
NR03318	Gga.11876.3.S1_a_at	XM_419085	C9orf19	22																Reciprocal						Reciprocal					Reciprocal	Similar		Similar			Reciprocal					Reciprocal	Reciprocal						Similar
NR03320	GgaAffx.5039.1.S1_at	XR_026909	CORO2B	10																Reciprocal			Similar			Reciprocal		Similar									Reciprocal		Similar							Similar
NR03321	Gga.1009.1.S1_s_at	NM_001030632	ARPC1B	20																Reciprocal						Reciprocal		Similar			Reciprocal	Similar					Reciprocal					Reciprocal	Reciprocal	Similar					Similar
NR03322	Gga.3851.1.S2_at		SNAI1	19																Reciprocal											Reciprocal	Similar					Reciprocal					Reciprocal	Reciprocal	Similar					Similar
NR03323	Gga.12604.1.S1_a_at	XM_001231834	MS4A15	23																Reciprocal						Reciprocal					Reciprocal	Similar		Similar			Reciprocal					Reciprocal	Reciprocal	Similar					Similar
NR03325	Gga.4633.1.S1_at	XM_424406	VDAC3	10																Reciprocal						Reciprocal	Similar				Reciprocal	Similar		Similar			Reciprocal
NR03326	Gga.12625.1.S1_at		CD99	19																Reciprocal	Reciprocal	Similar	Similar		Similar			Similar							Similar		Reciprocal									Similar
NR03327	Gga.3316.1.S1_s_at	NM_205252	HHEX	15																Reciprocal											Reciprocal						Reciprocal					Reciprocal	Reciprocal	Similar					Similar
NR03328	GgaAffx.23453.2.S1_s_at	NM_001193639	FAP	20																Reciprocal						Reciprocal					Reciprocal	Similar		Similar			Reciprocal					Reciprocal	Reciprocal	Similar					Similar
NR03330	Gga.8434.1.S1_at		IGFBP4	11																Reciprocal			Similar					Similar								Similar						Reciprocal							Similar
NR03331	Gga.19844.1.S1_s_at	XM_419455	PLEKHH2	18																Reciprocal											Reciprocal	Similar		Similar			Reciprocal					Reciprocal	Reciprocal	Similar					Similar
NR03332	Gga.2520.2.S1_a_at			15																Reciprocal											Reciprocal						Reciprocal					Reciprocal	Reciprocal	Similar					Similar
NR03333	Gga.1568.1.S1_at		PPAP2B	22																Reciprocal			Similar			Reciprocal	Similar	Similar			Reciprocal	Similar					Reciprocal		Similar							Similar
NR03335	Gga.1127.1.S1_at	XM_001231972	PMP22	18																Reciprocal											Reciprocal	Similar					Reciprocal					Reciprocal	Reciprocal	Similar					Similar
NR03336	GgaAffx.9882.2.S1_s_at	XM_416674	ROBO2	15																Reciprocal						Reciprocal					Reciprocal	Similar		Similar			Reciprocal					Reciprocal	Reciprocal	Similar
NR03337	Gga.3108.1.S1_at	XM_416924	FHL2	12																Reciprocal						Reciprocal	Similar	Similar			Reciprocal	Similar					Reciprocal									Similar
NR03338	GgaAffx.22763.2.S1_s_at	XM_416003	LOC417759	16																Reciprocal											Reciprocal	Similar		Similar			Reciprocal					Reciprocal	Reciprocal	Similar					Similar
NR03339	GgaAffx.9008.1.S1_s_at	XM_416460	PARVG	13																Reciprocal											Reciprocal	Similar					Reciprocal					Reciprocal	Reciprocal	Similar					Similar
NR03340	Gga.4422.2.S1_a_at		AK1	19																Reciprocal											Reciprocal	Similar					Reciprocal					Reciprocal	Reciprocal	Similar					Similar
NR03342	Gga.5616.2.S1_a_at	XM_001232353	LOC770126	18																Reciprocal											Reciprocal	Similar					Reciprocal					Reciprocal	Reciprocal	Similar					Similar
NR03343	Gga.6877.1.S1_at		ROBO2	21																Reciprocal						Reciprocal					Reciprocal	Similar		Similar			Reciprocal					Reciprocal	Reciprocal	Similar					Similar
NR03345	Gga.4975.5.S1_x_at	NM_205446	TPM3	16																Reciprocal			Similar			Reciprocal	Similar	Similar			Reciprocal						Reciprocal									Similar
NR03346	Gga.12507.1.S1_s_at	XM_417141	ZDHHC20	11																Reciprocal			Similar				Similar	Similar									Reciprocal		Similar							Similar
NR03348	Gga.13294.1.S1_at			19																Reciprocal											Reciprocal						Reciprocal					Reciprocal	Reciprocal	Similar					Similar
NR03349	Gga.10039.1.S1_at			18																Reciprocal						Reciprocal					Reciprocal						Reciprocal					Reciprocal	Reciprocal	Similar					Similar
NR03350	GgaAffx.13008.1.S1_at	NM_001030969	KLF6	21																Reciprocal						Reciprocal	Similar	Similar			Reciprocal	Similar		Similar			Reciprocal					Reciprocal	Reciprocal	Similar
NR03351	Gga.3721.1.S1_at		DGCR6	22																Reciprocal								Similar			Reciprocal	Similar		Similar		Similar						Reciprocal	Reciprocal	Similar					Similar
NR03352	Gga.14851.1.S1_at			18																Reciprocal						Reciprocal	Similar	Similar			Reciprocal	Similar		Similar			Reciprocal									Similar
NR03353	GgaAffx.5686.1.S1_at	XM_421770	AFAP1L2	16																Reciprocal														Similar		Similar						Reciprocal	Reciprocal	Similar					Similar
NR03354	Gga.6246.1.S1_at	XM_415115	RILPL2	14																Reciprocal								Similar			Reciprocal											Reciprocal	Reciprocal	Similar					Similar
NR03356	Gga.4681.2.S1_s_at		DOCK10	20																Reciprocal											Reciprocal	Similar		Similar			Reciprocal					Reciprocal	Reciprocal	Similar					Similar
NR03357	GgaAffx.20332.1.S1_at			14																Reciprocal											Reciprocal						Reciprocal					Reciprocal	Reciprocal	Similar					Similar
NR03358	GgaAffx.21085.1.S1_at			13																Reciprocal						Reciprocal					Reciprocal						Reciprocal					Reciprocal	Reciprocal	Similar					Similar
NR03359	Gga.137.1.S1_at	NM_204119	EDNRA	16																Reciprocal			Similar			Reciprocal	Similar	Similar			Reciprocal	Similar					Reciprocal
NR03360	GgaAffx.21719.1.S1_s_at	XM_001231976	LOC769518	11																Reciprocal											Reciprocal						Reciprocal					Reciprocal	Reciprocal	Similar					Similar
NR03361	GgaAffx.25521.1.S1_s_at	XM_421846	COL5A2	18																Reciprocal											Reciprocal	Similar		Similar								Reciprocal	Reciprocal	Similar					Similar
NR03362	Gga.2215.1.S1_s_at	NM_001007958	LEPROT	24																Reciprocal						Reciprocal					Reciprocal	Similar		Similar			Reciprocal					Reciprocal	Reciprocal	Similar					Similar
NR03364	GgaAffx.21592.1.S1_at			18																Reciprocal											Reciprocal	Similar		Similar								Reciprocal	Reciprocal	Similar					Similar
NR03365	Gga.12349.1.S1_at	XM_417886	CLMP	15																Reciprocal						Reciprocal					Reciprocal	Similar					Reciprocal					Reciprocal	Reciprocal	Similar					Similar
NR03366	Gga.10098.1.S1_s_at	NM_001193639	FAP	14																Reciprocal						Reciprocal					Reciprocal	Similar		Similar			Reciprocal					Reciprocal	Reciprocal	Similar					Similar
NR03367	GgaAffx.22416.1.S1_s_at	XM_417934	DIXDC1	18																Reciprocal						Reciprocal					Reciprocal	Similar		Similar			Reciprocal					Reciprocal	Reciprocal	Similar					Similar
NR03370	Gga.5396.1.S1_at	XM_425756	C1QB	16																Reciprocal						Reciprocal					Reciprocal						Reciprocal					Reciprocal	Reciprocal	Similar					Similar
NR03371	Gga.2037.1.S1_at			11																Reciprocal											Reciprocal						Reciprocal					Reciprocal	Reciprocal
NR03372	GgaAffx.9882.3.S1_at	XM_416674	ROBO2	21																Reciprocal						Reciprocal					Reciprocal	Similar		Similar								Reciprocal	Reciprocal	Similar					Similar
NR03373	GgaAffx.24486.1.S1_s_at	XM_424715	FBN2	26																Reciprocal						Reciprocal	Similar	Similar			Reciprocal	Similar		Similar		Similar						Reciprocal	Reciprocal	Similar					Similar
NR03374	GgaAffx.23330.1.S1_at	NM_001130488	PPAP2B	18																Reciprocal			Similar			Reciprocal	Similar	Similar			Reciprocal	Similar					Reciprocal		Similar							Similar
NR03377	GgaAffx.3622.2.S1_s_at	XM_421638	ABCG2	17																Reciprocal											Reciprocal	Similar										Reciprocal	Reciprocal	Similar					Similar
NR03379	Gga.15885.1.S1_at		SACS	24																Reciprocal						Reciprocal	Similar	Similar			Reciprocal	Similar		Similar								Reciprocal	Reciprocal	Similar					Similar
NR03382	Gga.5496.1.S1_at			15																Reciprocal											Reciprocal											Reciprocal	Reciprocal	Similar					Similar
NR03384	Gga.5889.1.S1_at			22																Reciprocal		Similar	Similar		Similar	Reciprocal	Similar	Similar			Reciprocal	Similar					Reciprocal		Similar							Similar
NR03385	Gga.18924.1.S1_at			17																Reciprocal											Reciprocal	Similar		Similar								Reciprocal	Reciprocal	Similar					Similar
NR03386	GgaAffx.20781.1.S1_at			12																Reciprocal																						Reciprocal	Reciprocal	Similar					Similar
NR03388	Gga.1784.1.S1_at	NM_205288	ITGA8	14																Reciprocal											Reciprocal			Similar			Reciprocal					Reciprocal	Reciprocal	Similar					Similar
NR03389	Gga.173.1.S1_at	NM_204649	CD4	13																Reciprocal						Reciprocal					Reciprocal						Reciprocal					Reciprocal	Reciprocal	Similar					Similar
NR03390	Gga.4070.1.S1_at	XM_414597	CSF1R	18																Reciprocal											Reciprocal			Similar								Reciprocal	Reciprocal	Similar					Similar
NR03391	GgaAffx.23081.2.S1_s_at	XM_419455	PLEKHH2	16																Reciprocal											Reciprocal	Similar		Similar								Reciprocal	Reciprocal	Similar					Similar
NR03392	Gga.19453.1.S1_s_at	XM_414597	CSF1R	16																Reciprocal											Reciprocal			Similar								Reciprocal	Reciprocal	Similar					Similar
NR03395	Gga.888.1.S1_at	NM_205534	COL6A3	24																Reciprocal											Reciprocal	Similar		Similar		Similar						Reciprocal	Reciprocal	Similar					Similar
NR03396	GgaAffx.9882.1.S1_at	XM_416674	ROBO2	16																Reciprocal						Reciprocal					Reciprocal	Similar		Similar			Reciprocal					Reciprocal	Reciprocal	Similar					Similar
NR03397	Gga.2305.1.S1_at	NM_204617	CXCR4	13																Reciprocal											Reciprocal						Reciprocal					Reciprocal	Reciprocal	Similar					Similar
NR03398	GgaAffx.2960.1.S1_s_at	XM_425756	C1QB	10																Reciprocal											Reciprocal						Reciprocal					Reciprocal	Reciprocal						Similar
NR03400	Gga.13137.1.S1_at			21																Reciprocal						Reciprocal	Similar	Similar			Reciprocal	Similar										Reciprocal	Reciprocal	Similar					Similar
NR03401	GgaAffx.5686.2.S1_s_at	XM_421770	AFAP1L2	12																Reciprocal														Similar		Similar						Reciprocal	Reciprocal						Similar
NR03402	GgaAffx.9303.1.S1_s_at	XM_424715	FBN2	21																Reciprocal						Reciprocal	Similar				Reciprocal	Similar		Similar								Reciprocal	Reciprocal	Similar					Similar
NR03403	Gga.4153.1.S2_a_at	NM_204381	THY1	10																Reciprocal											Reciprocal						Reciprocal					Reciprocal	Reciprocal						Similar
NR03404	GgaAffx.21119.1.S1_at			11																Reciprocal						Reciprocal	Similar	Similar			Reciprocal						Reciprocal									Similar
NR03405	GgaAffx.6948.3.S1_s_at	XM_416123	TMTC2	15																Reciprocal														Similar								Reciprocal	Reciprocal	Similar					Similar
NR03406	Gga.14963.1.S1_at			21																Reciprocal												Similar		Similar		Similar						Reciprocal	Reciprocal	Similar					Similar
NR03407	Gga.12598.1.S1_at	XM_421413	RHOJ	21																Reciprocal											Reciprocal	Similar		Similar		Similar						Reciprocal	Reciprocal	Similar					Similar
NR03409	Gga.15362.1.S1_at	XM_422204	RGS18	16																Reciprocal											Reciprocal	Similar		Similar								Reciprocal	Reciprocal	Similar					Similar
NR03410	GgaAffx.25873.1.S1_at	XM_422912	KLHL5	10																Reciprocal						Reciprocal	Similar				Reciprocal	Similar					Reciprocal									Similar
NR03411	Gga.461.1.S1_at	NM_001199277	PHEX	12																Reciprocal											Reciprocal						Reciprocal					Reciprocal	Reciprocal	Similar					Similar
NR03412	Gga.11522.1.S1_x_at		LOC425113	18																Reciprocal											Reciprocal	Similar										Reciprocal	Reciprocal	Similar					Similar
NR03413	Gga.4303.1.S1_at	NM_205481	LOX	11																Reciprocal																						Reciprocal	Reciprocal	Similar					Similar
NR03416	Gga.16828.1.S1_at			12																Reciprocal			Similar									Similar				Similar
NR03417	Gga.9962.1.S1_at	XM_001231835	CPN1	14																Reciprocal											Reciprocal											Reciprocal	Reciprocal	Similar					Similar
NR03420	GgaAffx.8009.1.S1_at	XM_418897	RECK	24																Reciprocal											Reciprocal	Similar		Similar								Reciprocal	Reciprocal	Similar					Similar
NR03426	GgaAffx.20862.1.S1_s_at	NM_001130488	PPAP2B	19																Reciprocal			Similar			Reciprocal	Similar	Similar			Reciprocal	Similar					Reciprocal		Similar							Similar
NR03427	Gga.2881.1.S1_at		STAU2	17																Reciprocal						Reciprocal					Reciprocal	Similar		Similar		Similar						Reciprocal	Reciprocal
NR03428	GgaAffx.6473.1.A1_at			12																Reciprocal						Reciprocal					Reciprocal	Similar					Reciprocal		Similar			Reciprocal
NR03432	Gga.7288.1.S1_at			10																Reciprocal			Similar			Reciprocal		Similar			Reciprocal
NR03433	GgaAffx.25095.1.S1_at	XM_416966	ITGBL1	12																Reciprocal											Reciprocal	Similar					Reciprocal					Reciprocal	Reciprocal	Similar					Similar
NR03435	GgaAffx.22748.1.S1_at	NM_001031126	MAP4K4	16																Reciprocal											Reciprocal	Similar		Similar			Reciprocal					Reciprocal	Reciprocal	Similar
NR03437	Gga.19217.1.S1_at		CHCHD7	11																Reciprocal						Reciprocal					Reciprocal	Similar					Reciprocal
NR03438	Gga.13522.2.S1_a_at			17																Reciprocal														Similar								Reciprocal	Reciprocal	Similar					Similar
NR03439	GgaAffx.12062.1.S1_s_at	NM_001030908	FLI1	14																Reciprocal											Reciprocal	Similar										Reciprocal	Reciprocal	Similar					Similar
NR03440	Gga.14125.1.S1_at			10																Reciprocal						Reciprocal	Similar				Reciprocal						Reciprocal		Similar							Similar
NR03441	Gga.1980.1.S1_s_at	XM_424763	THBS4	20																Reciprocal			Similar			Reciprocal	Similar	Similar			Reciprocal	Similar				Similar
NR03443	GgaAffx.21659.1.S1_at	NM_001031356	PLEKHO1	14																Reciprocal											Reciprocal			Similar								Reciprocal	Reciprocal	Similar					Similar
NR03447	Gga.7334.1.S1_at		APBB1IP	12																Reciprocal											Reciprocal						Reciprocal					Reciprocal	Reciprocal	Similar					Similar
NR03449	Gga.15122.1.S1_at			11																Reciprocal						Reciprocal	Similar				Reciprocal	Similar		Similar			Reciprocal
NR03452	GgaAffx.24613.1.S1_at	XM_419167	ZNF521	25																Reciprocal			Similar			Reciprocal	Similar	Similar			Reciprocal	Similar		Similar		Similar						Reciprocal	Reciprocal	Similar
NR03456	Gga.12111.1.S1_at	XM_001233149	ANGPTL1	12																Reciprocal						Reciprocal	Similar	Similar			Reciprocal	Similar					Reciprocal									Similar
NR03457	Gga.3539.1.S1_at		LOC417209	14																Reciprocal						Reciprocal	Similar				Reciprocal	Similar		Similar			Reciprocal
NR03459	Gga.7891.1.S1_at	XM_421520	LOC423636	11																Reciprocal											Reciprocal											Reciprocal	Reciprocal	Similar					Similar
NR03460	Gga.274.1.S1_at	NM_204749	PDGFRA	13																Reciprocal											Reciprocal											Reciprocal	Reciprocal	Similar					Similar
NR03461	Gga.7528.1.S1_at	XM_418264	KLF2	10																Reciprocal																						Reciprocal	Reciprocal	Similar					Similar
NR03464	Gga.6277.1.S1_at	XM_001232954	C8orf4	10																Reciprocal																						Reciprocal	Reciprocal	Similar					Similar
NR03465	Gga.17421.1.S1_at		CHPT1	10																Reciprocal																						Reciprocal	Reciprocal	Similar					Similar
NR03466	Gga.2807.1.S1_at			12																Reciprocal																						Reciprocal	Reciprocal	Similar					Similar
NR03467	Gga.4965.1.S1_a_at	NM_205021	COL12A1	22																Reciprocal											Reciprocal	Similar		Similar		Similar						Reciprocal	Reciprocal	Similar					Similar
NR03469	Gga.18101.1.S1_at			10																Reciprocal											Reciprocal											Reciprocal	Reciprocal	Similar					Similar
NR03470	Gga.15343.1.S1_at		WIPF1	13																Reciprocal						Reciprocal		Similar				Similar				Similar
NR03472	Gga.226.1.S1_at	NM_204685	F13A1	11																Reciprocal											Reciprocal	Similar					Reciprocal					Reciprocal	Reciprocal						Similar
NR03473	Gga.2540.1.S1_at			18																Reciprocal						Reciprocal		Similar			Reciprocal	Similar										Reciprocal	Reciprocal	Similar					Similar
NR03475	GgaAffx.26579.1.S1_s_at	XM_414597	CSF1R	14																Reciprocal											Reciprocal			Similar			Reciprocal					Reciprocal	Reciprocal	Similar					Similar
NR03477	Gga.12174.1.S1_at	XM_416438	SSPN	14																Reciprocal											Reciprocal						Reciprocal					Reciprocal	Reciprocal	Similar					Similar
NR03478	Gga.1884.1.S1_at		ENTPD1	16																Reciprocal												Similar		Similar		Similar						Reciprocal	Reciprocal	Similar					Similar
NR03483	GgaAffx.23670.1.S1_at	XM_416200	GPRC5A	13																Similar						Similar	Reciprocal				Similar	Reciprocal		Reciprocal
NR03485	GgaAffx.20383.1.S1_s_at	NM_001010841	NGEF	18																Similar						Similar	Reciprocal	Reciprocal			Similar	Reciprocal		Reciprocal			Similar
NR03486	GgaAffx.21634.1.S1_at		OVOL2	12																Similar											Similar											Similar	Similar	Reciprocal					Reciprocal
NR03488	GgaAffx.3519.1.S1_at	XM_422327	SLC44A3	11																Similar											Similar						Similar					Similar	Similar	Reciprocal					Reciprocal
NR03496	Gga.19025.1.S1_at	XM_421754	DUSP5	24																Similar			Reciprocal			Similar	Reciprocal	Reciprocal			Similar	Reciprocal		Reciprocal		Reciprocal
NR03498	Gga.11407.1.S1_at		FAM3B	12																Similar											Similar											Similar	Similar	Reciprocal					Reciprocal
NR03500	Gga.11270.1.S1_at	XM_422799	GPR160	18																Similar						Similar					Similar	Reciprocal		Reciprocal								Similar	Similar	Reciprocal					Reciprocal
NR03501	GgaAffx.7823.1.S1_s_at	NM_001030995	STK17A	10																Similar						Similar					Similar	Reciprocal					Similar					Similar
NR03505	GgaAffx.5707.1.S1_at	XM_001231525	SPTLC3	11																Similar											Similar											Similar	Similar	Reciprocal					Reciprocal
NR03506	GgaAffx.23111.1.S1_s_at	XM_001233493	PTPRF	10																Similar						Similar					Similar	Reciprocal					Similar					Similar	Similar
NR03507	GgaAffx.4183.1.S1_at	XM_417892	TRIM29	17																Similar						Similar					Similar	Reciprocal		Reciprocal								Similar	Similar	Reciprocal					Reciprocal
NR03513	Gga.18772.1.S1_at			12																Similar											Similar											Similar	Similar	Reciprocal					Reciprocal
NR03518	Gga.5365.1.S1_at		GPR157	12																Similar						Similar					Similar	Reciprocal										Similar	Similar	Reciprocal					Reciprocal
NR03521	Gga.6548.1.S1_at	XM_422840	GPR87	10																Similar						Similar					Similar	Reciprocal										Similar
NR03526	GgaAffx.8811.1.S1_at	XM_423955	FAM83H	21																Similar						Similar					Similar	Reciprocal		Reciprocal								Similar	Similar	Reciprocal					Reciprocal
NR03528	GgaAffx.9268.1.S1_at	XM_424275	LASS3	13																Similar											Similar											Similar	Similar	Reciprocal					Reciprocal
NR03531	GgaAffx.6351.1.S1_at	XM_420449	FHDC1	13																Similar											Similar											Similar	Similar	Reciprocal					Reciprocal
NR03538	GgaAffx.4876.2.S1_s_at	XM_426416	ELF5	10																Similar																						Similar	Similar	Reciprocal					Reciprocal
NR03542	Gga.8710.1.S1_at	XM_425247	SCNN1B	17																Similar						Similar	Reciprocal				Similar	Reciprocal		Reciprocal
NR03547	Gga.18576.1.S1_at		SPTLC3	12																Similar											Similar											Similar	Similar	Reciprocal					Reciprocal
NR03548	GgaAffx.22571.1.S1_s_at	NM_001004404	LARGE	16																Similar			Reciprocal			Similar	Reciprocal	Reciprocal			Similar	Reciprocal		Reciprocal
NR03549	GgaAffx.11078.1.S1_at	XM_417225	ARHGEF19	15																Similar						Similar					Similar	Reciprocal					Similar					Similar	Similar	Reciprocal					Reciprocal
NR03550	Gga.15229.1.S1_s_at	NM_001004404	LARGE	16																Similar						Similar					Similar	Reciprocal		Reciprocal									Similar	Reciprocal
NR03551	GgaAffx.22454.4.S1_s_at	XM_420130	LLGL2	11																Similar											Similar											Similar	Similar	Reciprocal					Reciprocal
NR03555	Gga.8141.1.S1_at	XM_425376	EVPL	15																Similar						Similar					Similar	Reciprocal					Similar					Similar	Similar	Reciprocal					Reciprocal
NR03558	GgaAffx.20372.1.S1_at			16																Similar						Similar					Similar	Reciprocal					Similar					Similar	Similar	Reciprocal					Reciprocal
NR03560	GgaAffx.992.1.S1_at			15																Similar						Similar					Similar	Reciprocal					Similar					Similar	Similar	Reciprocal					Reciprocal
NR03561	Gga.9136.1.S1_at		TACSTD1	11																Similar											Similar						Similar					Similar	Similar	Reciprocal					Reciprocal
NR03563	GgaAffx.20610.1.S1_at			12																Similar						Similar					Similar	Reciprocal					Similar					Similar	Similar						Reciprocal
NR03564	Gga.18461.1.S1_s_at	XM_001233493	PTPRF	10																Similar											Similar	Reciprocal					Similar					Similar	Similar
NR03566	Gga.12030.1.S1_a_at	XM_421125	PEX16	14																Similar						Similar					Similar	Reciprocal										Similar	Similar	Reciprocal					Reciprocal
NR03567	Gga.3265.1.S1_s_at	NM_001031072	MAP7	14																Similar											Similar	Reciprocal		Reciprocal			Similar					Similar	Similar	Reciprocal					Reciprocal
NR03571	GgaAffx.6869.1.S1_at	XM_418705	MACC1	13																Similar						Similar					Similar											Similar	Similar	Reciprocal					Reciprocal
NR03575	Gga.13155.1.S1_at			15																Similar						Similar					Similar	Reciprocal					Similar					Similar	Similar	Reciprocal					Reciprocal
NR03579	Gga.19578.1.S1_s_at	XM_421001	PLEKHA7	18																Similar						Similar		Reciprocal			Similar			Reciprocal								Similar	Similar	Reciprocal					Reciprocal
NR03580	GgaAffx.22454.1.S1_s_at	XM_420130	LLGL2	10																Similar						Similar					Similar	Reciprocal					Similar					Similar	Similar
NR03586	Gga.2952.1.S1_at	NM_204202	CLDN3	13																Similar											Similar	Reciprocal					Similar					Similar	Similar	Reciprocal					Reciprocal
NR03592	GgaAffx.20512.1.S1_s_at	XM_415762	UPK3B	14																Similar											Similar						Similar					Similar	Similar	Reciprocal					Reciprocal
NR03593	Gga.3391.1.S1_at	NM_001001312	KRT15	17																Similar						Similar	Reciprocal	Reciprocal			Similar	Reciprocal		Reciprocal			Similar
NR03595	GgaAffx.2627.2.S1_s_at	XM_417842	GRHL3	19																Similar						Similar		Reciprocal			Similar	Reciprocal										Similar	Similar	Reciprocal					Reciprocal
NR03598	Gga.6558.1.S1_at	XM_001231680	LOC769121	15																Similar						Similar		Reciprocal			Similar	Reciprocal					Similar		Reciprocal
NR03601	GgaAffx.26737.1.S1_at	XM_421001	PLEKHA7	16																Similar						Similar					Similar	Reciprocal					Similar					Similar	Similar	Reciprocal					Reciprocal
NR03602	Gga.10108.1.S1_at	XM_421646	ANXA8	13																Similar						Similar					Similar	Reciprocal					Similar					Similar	Similar						Reciprocal
NR03603	GgaAffx.10437.1.S1_at	XM_426203	FAM83B	19																Similar						Similar					Similar	Reciprocal		Reciprocal								Similar	Similar	Reciprocal					Reciprocal
NR03604	GgaAffx.12496.1.S1_at	NM_001012405	EDARADD	11																Similar											Similar						Similar					Similar	Similar	Reciprocal					Reciprocal
NR03605	GgaAffx.12517.1.S1_at	NM_001030648	NET1	16																Similar											Similar						Similar					Similar	Similar	Reciprocal					Reciprocal
NR03606	GgaAffx.5325.1.S1_at	XM_414993	LOC416697	11																Similar						Similar						Reciprocal		Reciprocal
NR03608	Gga.5969.2.S1_a_at	NM_001163651	PAQR7	14																Similar											Similar	Reciprocal										Similar	Similar						Reciprocal
NR03612	GgaAffx.3796.1.S1_s_at	XM_421001	PLEKHA7	16																Similar						Similar					Similar						Similar					Similar	Similar	Reciprocal					Reciprocal
NR03613	GgaAffx.7559.1.S1_s_at	XM_421417	PRKCH	14																Similar											Similar			Reciprocal								Similar	Similar	Reciprocal					Reciprocal
NR03614	GgaAffx.6689.1.S1_at	XM_421302	STON2	14																Similar											Similar						Similar					Similar	Similar	Reciprocal					Reciprocal
NR03617	GgaAffx.20811.1.S1_at			12																Similar											Similar	Reciprocal		Reciprocal			Similar					Similar	Similar
NR03622	GgaAffx.8148.1.S1_at	XM_418986	SERPINB5	18																Similar						Similar					Similar	Reciprocal		Reciprocal			Similar					Similar							Reciprocal
NR03627	GgaAffx.23696.1.S1_s_at	XM_421417	PRKCH	15																Similar											Similar	Reciprocal		Reciprocal			Similar					Similar	Similar						Reciprocal
NR03628	Gga.14608.1.S1_at	XM_422023	GALNT3	20																Similar						Similar					Similar	Reciprocal		Reciprocal			Similar					Similar	Similar	Reciprocal					Reciprocal
NR03629	GgaAffx.8536.2.S1_s_at	XM_423746	CELSR1	19																Similar						Similar	Reciprocal	Reciprocal			Similar	Reciprocal		Reciprocal			Similar
NR03639	Gga.16936.1.S1_at		EPS8L2	23																Similar						Similar		Reciprocal			Similar	Reciprocal		Reciprocal			Similar					Similar	Similar	Reciprocal					Reciprocal
NR03640	Gga.12055.1.S1_s_at	XM_420588	SGK223	22																Similar			Reciprocal			Similar	Reciprocal	Reciprocal			Similar	Reciprocal		Reciprocal			Similar					Similar	Similar
NR03642	Gga.4620.1.S1_s_at		LARGE	19																Similar						Similar	Reciprocal	Reciprocal			Similar	Reciprocal		Reciprocal			Similar					Similar	Similar
NR03643	GgaAffx.5337.1.S1_at	XM_426425	RHOV	20																Similar						Similar					Similar			Reciprocal			Similar					Similar	Similar	Reciprocal					Reciprocal
NR03645	Gga.7931.1.S1_at			13																Similar								Reciprocal						Reciprocal			Similar					Similar
NR03647	Gga.3274.2.S1_a_at	XM_420130	LLGL2	20																Similar						Similar		Reciprocal			Similar	Reciprocal		Reciprocal			Similar					Similar	Similar						Reciprocal
NR03648	Gga.13132.1.S1_at			12																Similar						Similar		Reciprocal			Similar						Similar
NR03649	Gga.17521.1.S1_s_at	NM_001006453	ASAH1	10																Similar						Similar		Reciprocal			Similar						Similar					Similar
NR03651	Gga.18774.1.S1_at		LOC424166	16																Similar			Reciprocal			Similar	Reciprocal	Reciprocal			Similar						Seed		Reciprocal							Reciprocal
NR03652	GgaAffx.10417.3.S1_s_at			14																Similar						Similar	Reciprocal	Reciprocal			Similar	Reciprocal					Similar
NR03653	Gga.8447.1.S1_at	NM_204447	FGFBP2	21																Similar						Similar	Reciprocal	Reciprocal			Similar	Reciprocal		Reciprocal			Similar
NR03655	Gga.4390.4.S1_a_at	NM_205086	FTH1	15																	Reciprocal		Similar				Similar								Similar
NR03657	Gga.15955.1.S1_s_at		SLC16A2	15																	Reciprocal		Similar				Similar										Reciprocal		Similar							Similar
NR03659	Gga.17799.1.S1_at	NM_001199540	MAGI2	12																	Reciprocal	Similar	Similar		Similar										Similar											Similar
NR03660	GgaAffx.26771.1.S1_s_at	XM_424485	LIMA1	13																	Reciprocal	Similar													Similar
NR03665	Gga.9479.1.S1_at	NM_205325	ARF5	13																	Reciprocal	Similar	Similar				Similar								Similar
NR03666	Gga.9758.1.S1_s_at	XM_001231650	COL11A1	14																	Similar		Reciprocal										Similar			Reciprocal
NR03667	GgaAffx.10833.1.S1_s_at	XM_416989	GPC6	11																	Similar	Reciprocal			Reciprocal
NR03671	Gga.19306.1.S1_at			15																	Similar		Reciprocal			Similar	Reciprocal	Reciprocal				Reciprocal
NR03672	GgaAffx.10717.1.S1_at	XM_416880	GABRA5	15																	Similar	Reciprocal			Reciprocal										Reciprocal	Reciprocal
NR03674	GgaAffx.10932.1.S1_at	NM_001171543	ZAR1L	10																	Similar													Reciprocal
NR03678	Gga.13084.2.S1_a_at	NM_001195557	LOC417981	11																	Similar	Reciprocal			Reciprocal																				Reciprocal
NR03679	GgaAffx.7512.1.S1_at	NM_001097524	SPRY1	11																	Similar	Reciprocal			Reciprocal																				Reciprocal
NR03681	Gga.8791.1.S1_at			13																	Similar							Reciprocal					Similar			Reciprocal
NR03754	GgaAffx.12575.1.S1_s_at	NM_001006262	ASB9	10																		Similar			Similar																				Similar
NR03768	Gga.863.1.S1_at	NM_205504	GJA5	13																		Similar			Similar																				Similar
NR03770	GgaAffx.4980.1.S1_at	XM_426419	LRRC4C	13																		Similar			Similar														Similar							Similar
NR03772	Gga.1540.1.S1_at	XM_420723	COMMD8	11																		Similar	Similar				Similar								Similar
NR03777	Gga.3113.1.S1_at	NM_205143	NCALD	12																		Similar			Similar																				Similar
NR03786	Gga.3818.1.S1_at	NM_205456	TNC	10																		Similar			Similar																				Similar
NR03799	GgaAffx.20670.1.S1_at			12																		Similar			Similar																				Similar	Similar
NR03811	GgaAffx.8324.2.S1_at	NM_001039282	GRB10	10																		Similar			Similar
NR03814	Gga.17535.1.S1_at	NM_001029849	RHOC	13																		Similar			Similar																				Similar
NR03816	Gga.11132.1.S1_at	XM_419907	LRRC1	14																			Reciprocal			Similar	Reciprocal	Reciprocal			Similar						Similar		Reciprocal							Reciprocal
NR03818	GgaAffx.3314.1.S1_s_at	XM_414333	TKT	24																			Reciprocal			Similar	Reciprocal	Reciprocal			Similar	Reciprocal		Reciprocal		Reciprocal
NR03824	GgaAffx.25372.1.S1_at	XM_001234020	DENND2C	13																			Reciprocal			Similar	Reciprocal	Reciprocal			Similar	Reciprocal					Similar									Reciprocal
NR03826	GgaAffx.4298.1.S1_at			11																			Reciprocal				Reciprocal	Reciprocal
NR03831	Gga.4965.1.S1_at	NM_205021	COL12A1	23																			Similar								Reciprocal	Similar		Similar		Similar						Reciprocal	Reciprocal	Similar					Similar
NR03832	GgaAffx.25168.2.S1_s_at	XM_414031	LOC415664	13																			Similar				Similar				Reciprocal	Similar
NR03838	GgaAffx.23641.3.S1_s_at	XM_001234054	KALRN	14																			Similar													Similar					Similar							Similar
NR03843	Gga.2930.1.S1_at	XM_421228	HEATR5A	11																			Similar							Similar					Similar
NR03844	GgaAffx.12005.1.S1_s_at	NM_001031022	SDR16C5	10																			Similar								Reciprocal	Similar
NR03846	Gga.5817.1.S1_at			16																			Similar				Similar		Similar		Reciprocal	Similar
NR03847	Gga.10020.1.S1_s_at	XM_414103	ZNF423	10																			Similar			Reciprocal	Similar				Reciprocal
NR03848	GgaAffx.23779.1.S1_at	XM_421441	C14orf108	11																			Similar					Similar								Similar
NR03851	Gga.4531.1.S1_s_at	XM_417306	DLGAP4	10																			Similar												Similar
NR03852	GgaAffx.12606.1.S1_s_at	NM_001006257	JAM2	12																			Similar				Similar	Similar			Reciprocal
NR03853	Gga.16174.1.S1_at	XM_417961	TMCC2	12																			Similar				Similar		Similar
NR03856	GgaAffx.24016.1.S1_at	XM_416349	DENND2A	16																				Reciprocal														Reciprocal									Reciprocal
NR03858	Gga.11604.2.S1_a_at	XR_026882	LOC428877	22																				Reciprocal														Reciprocal							Reciprocal		Reciprocal
NR03859	Gga.14016.1.S1_at		LTBP3	10																				Reciprocal																					Reciprocal
NR03860	Gga.12627.1.S1_at			10																				Reciprocal																Similar	Similar							Similar
NR03861	Gga.7884.1.S1_at		LOC424865	10																				Reciprocal																					Reciprocal
NR03863	GgaAffx.21408.1.S1_at	XM_001233156	LOC769840	19																				Reciprocal														Reciprocal			Similar						Reciprocal	Similar
NR03864	Gga.7958.3.S1_at		LOC425111	21																				Reciprocal														Reciprocal			Similar				Reciprocal		Reciprocal	Similar
NR03866	Gga.14016.1.S1_x_at		LTBP3	12																				Reciprocal																					Reciprocal		Reciprocal
NR03868	Gga.13277.1.S1_s_at	XM_414774	SNX8	10																				Reciprocal														Reciprocal
NR03880	Gga.4179.1.S1_at		NEFM	20																				Similar														Similar							Similar		Similar
NR03895	Gga.9047.1.S1_at	XM_417077	VPS36	10																				Similar																					Similar
NR03899	GgaAffx.5738.2.S1_at		MTMR1	22																				Similar														Similar							Similar		Similar	Reciprocal
NR03901	Gga.322.1.S1_at		SPRY1	10																					Reciprocal																				Reciprocal
NR03903	Gga.2584.1.S1_s_at	XM_001232389	CPNE2	12																					Reciprocal																				Reciprocal
NR03904	GgaAffx.6668.1.S1_at	XM_426454	LOC428899	10																					Reciprocal																				Reciprocal
NR03907	GgaAffx.20725.1.S1_at	XM_416309	CKAP4	10																					Reciprocal																				Reciprocal
NR03942	Gga.4990.1.S1_at		COL9A1	12																					Reciprocal
NR03952	GgaAffx.10166.1.S1_at	NM_001199495	CDH17	12																					Reciprocal
NR03976	Gga.1217.1.S1_at		LOC419429	10																					Similar																				Similar
NR04017	Gga.8026.1.S1_at			15																					Similar																				Similar
NR04019	GgaAffx.12938.7.S1_s_at	NM_001030875	LOC419429	10																					Similar																				Similar
NR04020	Gga.2640.1.S1_at	NM_204700	CFC1B	14																					Similar																				Seed
NR04022	Gga.7412.1.S1_s_at	NM_001030842	LOC419112	13																					Similar																				Similar
NR04024	GgaAffx.8765.3.S1_s_at	XM_424573	GFPT2	15																						Reciprocal	Similar	Similar		Similar	Reciprocal	Similar		Similar			Reciprocal
NR04026	Gga.10074.1.S1_at		RUNDC3B	16																						Reciprocal	Similar		Similar		Reciprocal	Similar		Similar
NR04028	Gga.18370.1.S1_at	XM_414668	JAKMIP2	15																						Reciprocal	Similar				Reciprocal	Similar		Similar
NR04032	Gga.12494.1.S1_at	XM_001233853	SETBP1	12																						Reciprocal	Similar				Reciprocal	Similar		Similar			Reciprocal
NR04035	Gga.16702.1.S1_at	XM_421017	PTPN5	18																						Reciprocal	Similar	Similar			Reciprocal	Similar		Similar		Similar
NR04038	GgaAffx.21663.1.S1_s_at	XM_413841	HDGFRP3	15																						Reciprocal	Similar				Reciprocal	Similar		Similar										Similar
NR04042	Gga.2252.1.S1_s_at	NM_001008466	RAB33B	16																						Reciprocal					Reciprocal	Similar		Similar									Reciprocal	Similar
NR04044	Gga.20018.1.S1_at	XM_416475	PODXL	10																						Reciprocal					Reciprocal	Similar							Similar
NR04052	Gga.8846.1.S1_at	NM_001012581	UGDH	19																						Reciprocal				Similar	Reciprocal	Similar		Similar								Reciprocal	Reciprocal	Similar					Similar
NR04054	Gga.212.1.S1_at	NM_001198976	NRXN1	17																						Reciprocal					Reciprocal	Similar		Similar										Similar					Similar
NR04055	GgaAffx.5597.1.S1_at	NM_001031126	MAP4K4	10																						Reciprocal					Reciprocal	Similar		Similar									Reciprocal	Similar
NR04066	Gga.11655.1.S1_at	XM_413999	GPR56	14																						Similar					Similar	Reciprocal										Similar	Similar	Reciprocal					Reciprocal
NR04076	Gga.18986.1.S1_at			13																						Similar					Similar											Similar	Similar	Reciprocal					Reciprocal
NR04099	GgaAffx.21900.1.S1_x_at	XM_001233052	LOC770551	15																						Similar	Reciprocal	Reciprocal			Similar	Reciprocal		Reciprocal			Similar									Reciprocal
NR04101	Gga.6561.1.S1_at		KRT5	10																						Similar	Reciprocal				Similar	Reciprocal					Similar		Reciprocal							Reciprocal
NR04113	GgaAffx.3558.1.S1_s_at		LOC416914	14																							Similar							Similar		Similar
NR04115	Gga.18356.1.S1_at			17																							Similar	Similar				Similar		Similar		Similar
NR04118	Gga.11854.1.S1_at	XM_420247	TSPAN6	10																							Similar					Similar		Similar
NR04119	Gga.14886.1.S1_at		CCDC46	10																							Similar		Similar			Similar		Similar
NR04217	Gga.17371.1.S1_at			11																									Similar		Reciprocal	Similar		Similar
NR04299	Gga.3811.1.S1_at	NM_204706	BOK	12																										Reciprocal										Reciprocal			Similar	Reciprocal					Reciprocal
NR04321	Gga.8199.1.S1_at	XM_419241	LAD1	11																										Reciprocal	Similar	Reciprocal										Similar	Similar	Reciprocal
NR04342	GgaAffx.21923.1.S1_s_at	XM_001234138	OSBPL5	16																										Similar		Similar		Similar								Reciprocal	Reciprocal	Similar					Similar
NR04359	Gga.7875.1.S1_at	XM_001234850	ITPRIPL2	13																										Similar		Similar		Similar								Reciprocal	Reciprocal	Similar					Similar
NR04361	Gga.3982.1.S1_at	NM_205396	INHBA	10																										Similar												Reciprocal	Reciprocal	Similar					Similar
NR04364	Gga.9847.1.S1_s_at	XM_416715	ITSN1	19																										Similar				Similar		Similar						Reciprocal	Reciprocal	Similar					Similar
NR04368	GgaAffx.13182.1.S1_s_at	NM_001030764	CHPT1	11																										Similar												Reciprocal	Reciprocal	Similar					Similar
NR04372	GgaAffx.4028.2.S1_s_at	XM_425513	PLXNA4B	10																										Similar				Similar									Reciprocal	Similar					Similar
NR04377	Gga.9681.1.S1_at	XM_419225	FAM77D	13																										Similar	Reciprocal	Similar		Similar								Reciprocal	Reciprocal	Similar					Similar
NR04380	GgaAffx.1771.1.S1_s_at	XM_415100	TMEM132C	21																										Similar	Reciprocal	Similar		Similar		Similar						Reciprocal	Reciprocal	Similar					Similar
NR04385	Gga.4837.1.S1_at	NM_204176	KERA	11																										Similar												Reciprocal	Reciprocal	Similar					Similar
NR04393	Gga.19342.1.S1_at			11																										Similar												Reciprocal	Reciprocal	Similar					Similar
NR04397	Gga.5148.1.S2_s_at	NM_204439	TNFRSF1B	13																										Similar	Reciprocal											Reciprocal	Reciprocal	Similar					Similar
NR04398	Gga.4723.1.S1_at	NM_204810	LECT1	21																										Similar	Reciprocal	Similar		Similar								Reciprocal	Reciprocal	Similar					Similar
NR04399	GgaAffx.20354.1.S1_at			15																										Similar		Similar		Similar								Reciprocal	Reciprocal	Similar					Similar
NR04402	Gga.17003.1.S1_at	XM_001234850	ITPRIPL2	18																										Similar		Similar		Similar								Reciprocal	Reciprocal	Similar					Similar
NR04409	GgaAffx.23678.1.S1_s_at	XM_420616	SULT1E1	11																										Similar												Reciprocal	Reciprocal	Similar					Similar
NR04411	GgaAffx.23392.1.S1_at	XM_416122	C1H12orf26	11																										Similar												Reciprocal	Reciprocal	Similar					Similar
NR04413	GgaAffx.538.1.S1_at	XM_425678	LRRC32	10																										Similar												Reciprocal	Reciprocal	Similar					Similar
NR04424	Gga.12310.1.S1_at	XM_424543	BBOX1	11																										Similar										Similar		Reciprocal	Reciprocal	Similar					Similar
NR04428	GgaAffx.12029.1.S1_at	NM_204439	TNFRSF1B	12																										Similar	Reciprocal	Similar										Reciprocal	Reciprocal	Similar					Similar
NR04431	Gga.10960.1.S1_at	NM_001039599	COLEC12	13																										Similar												Reciprocal	Reciprocal	Similar					Similar
NR04437	Gga.13384.1.S1_at			12																										Similar												Reciprocal	Reciprocal	Similar					Similar
NR04438	GgaAffx.12253.1.S1_s_at	NM_001031560	NPL	15																										Similar	Reciprocal											Reciprocal	Reciprocal	Similar					Similar
NR04444	Gga.6199.1.S1_s_at	XM_421467	SAV1	15																										Similar										Similar	Similar		Reciprocal	Similar				Similar
NR04448	GgaAffx.12253.1.S1_at	NM_001031560	NPL	15																										Similar	Reciprocal											Reciprocal	Reciprocal	Similar					Similar
NR04449	Gga.11468.1.S1_a_at	XM_001231332	PPIC	19																										Similar						Similar						Reciprocal	Reciprocal	Similar					Similar
NR04455	GgaAffx.25413.1.A1_at		LOC425230	13																										Similar												Reciprocal	Reciprocal	Similar					Similar
NR04474	Gga.4207.1.S1_at	XM_426159	RCN1	11																										Similar												Reciprocal	Reciprocal	Similar					Similar
NR04477	Gga.3001.1.S1_at	XM_414245	NISCH	12																										Similar										Similar				Similar
NR04487	Gga.19333.1.S1_at		ST6GALNAC3	15																										Similar	Reciprocal	Similar										Reciprocal	Reciprocal	Similar					Similar
[truncated: 152 more rows]
[truncated: 83 more columns]

## Sheet: E7fmE9sm
				Seed	S0001	S0002	S0003	S0004	S0005	S0006	S0007	S0008	S0009	S0010	S0011	S0012	S0013	S0014	S0015	S0016	S0017	S0018	S0019	S0020	S0021	S0022	S0023	S0024	S0025	S0026	S0027	S0028	S0029	S0030	S0031	S0032	S0033	S0034	S0035	S0036	S0037	S0038	S0039	S0040	S0041	S0042	S0043	S0044	S0045
				probeID	Gga.10033.1.S1_at	Gga.10264.1.S1_at	Gga.10343.1.S1_a_at	Gga.10999.1.A1_at	Gga.11077.1.S1_at	Gga.1169.1.S1_at	Gga.11739.1.S1_at	Gga.11969.1.S1_at	Gga.11995.1.S1_s_at	Gga.1231.1.S1_at	Gga.12544.1.S1_at	Gga.12699.1.S1_at	Gga.12904.1.S1_at	Gga.12998.1.S1_at	Gga.13051.1.S1_at	Gga.13109.1.S1_at	Gga.13370.1.S1_at	Gga.13742.1.A1_at	Gga.13903.1.S1_at	Gga.1445.1.S1_at	Gga.14583.1.S1_at	Gga.14589.1.S1_s_at	Gga.15014.1.S1_at	Gga.15253.1.S1_at	Gga.15280.1.S1_s_at	Gga.153.1.S1_at	Gga.153.1.S2_at	Gga.153.2.S1_a_at	Gga.16141.1.S1_at	Gga.1615.1.S1_at	Gga.16430.1.S1_at	Gga.16811.1.S1_at	Gga.17071.1.S1_at	Gga.17268.1.S1_at	Gga.17317.1.S1_s_at	Gga.17455.1.S1_at	Gga.17767.1.S1_at	Gga.18151.1.S1_at	Gga.1817.1.S1_at	Gga.18391.1.S1_at	Gga.18700.1.S1_at	Gga.18774.1.S1_at	Gga.19402.1.S1_at	Gga.19450.1.S1_at	Gga.19488.1.S1_at
				RefSeq		XM_418683	XM_001231863			XM_422836		XM_420795			XM_415651	XM_423451	XM_414750	XM_418320								XM_420385				NM_204254		NM_204254		XM_416374								XM_425076	NM_204707	XM_422805			XM_423667		NM_001001301
				Symbol	NKAIN4	NXPH1	TPPP			AADACL2	PCBP3	CYTL1		MCTP1	TMEM100	HOXC9	NPTX2	CA3		PDE1A			PITX1			RXFP1				ZIC1	ZIC1	ZIC1		TMTC1	LOC423474	LSMD1			TRPV6			BNC1	SALL1	LOC424998		LOC424166	LOXL3		TPH2
				Fold Change	6.09338	-5.835	-6.55259	-5.26353	5.04215	5.15644	11.5134	10.6275	-5.08652	-5.80896	8.67339	-21.4806	28.5009	-5.16459	-6.58987	-16.8894	-12.0851	-5.14869	6.79342	-5.01857	-5.70147	-5.65347	5.53193	-6.94836	-5.7334	-52.2123	-142.166	-11.0483	5.6667	-5.19532	-11.6716	5.3477	-11.4698	5.98429	-9.59562	19.5503	7.03368	-5.07572	27.1825	6.04556	-8.10151	5.9131	-6.37499	-6.00292	13.1594
				Trend	up	down	down	down	up	up	up	up	down	down	up	down	up	down	down	down	down	down	up	down	down	down	up	down	down	down	down	down	up	down	down	up	down	up	down	up	up	down	up	up	down	up	down	down	up
#	Non-redundant probes	RefSeq	Symbol	#Matches	693	474	561	445	334	295	567	343	225	639	413	395	472	405	630	682	747	594	476	455	582	618	187	666	595	735	647	759	454	541	477	519	769	393	665	428	625	328	427	715	336	618	588	598	562
NR00001	GgaAffx.9782.1.S1_at	XM_419809	AIM1	11	Reciprocal							Reciprocal			Reciprocal			Similar
NR00002	Gga.8412.2.S1_a_at	XM_417757	YRDC	11	Reciprocal							Reciprocal			Reciprocal			Similar					Reciprocal
NR00004	Gga.4017.1.S1_at	NM_204885	EZR	12	Reciprocal													Similar
NR00006	Gga.12964.1.S1_at	XM_420646	C4orf16	11	Reciprocal							Reciprocal			Reciprocal			Similar
NR00007	Gga.8223.1.S1_s_at	XM_418921	TPMT	13	Reciprocal							Reciprocal			Reciprocal			Similar					Reciprocal
NR00008	Gga.5720.1.S1_at	XM_419719	PERP	13	Reciprocal													Similar					Reciprocal
NR00010	GgaAffx.21831.1.S1_at	NM_001001744	IRX4	24	Reciprocal							Reciprocal			Reciprocal			Similar					Reciprocal				Reciprocal
NR00012	Gga.15834.1.S1_at			10	Reciprocal							Reciprocal			Reciprocal			Similar
NR00014	GgaAffx.21831.1.S1_s_at	NM_001001744	IRX4	14	Reciprocal										Reciprocal			Similar					Reciprocal				Reciprocal
NR00015	Gga.13348.1.S1_at			41	Reciprocal							Reciprocal			Reciprocal	Similar	Reciprocal	Similar					Reciprocal															Reciprocal		Reciprocal			Reciprocal
NR00018	Gga.1818.1.S1_s_at	NM_204488	NEBL	10	Reciprocal										Reciprocal			Similar					Reciprocal
NR00019	Gga.18434.1.S1_s_at			12	Reciprocal							Reciprocal			Reciprocal			Similar					Reciprocal
NR00022	Gga.19230.1.S1_s_at	NM_001006525	EAF2	12	Reciprocal					Reciprocal		Reciprocal	Similar		Reciprocal			Similar									Reciprocal
NR00023	GgaAffx.20494.1.S1_s_at	NM_001012920	PTPLB	34	Reciprocal				Reciprocal			Reciprocal			Reciprocal			Similar									Reciprocal																Reciprocal
NR00026	Gga.12256.1.S1_at	XM_001234374	LOC771073	47	Reciprocal				Reciprocal	Reciprocal		Reciprocal			Reciprocal	Similar	Reciprocal	Similar					Reciprocal				Reciprocal									Reciprocal				Reciprocal			Reciprocal
NR00029	Gga.9813.1.S1_at			13	Reciprocal										Reciprocal			Similar					Reciprocal				Reciprocal
NR00035	GgaAffx.8875.1.S1_at	XM_001233857	GNG4	11	Reciprocal
NR00038	GgaAffx.12524.1.S1_s_at	NM_001031582	PSMF1	11	Reciprocal							Reciprocal			Reciprocal			Similar
NR00051	Gga.12998.1.S1_at	XM_418320	CA3	40	Reciprocal				Reciprocal	Reciprocal		Reciprocal	Similar		Reciprocal		Reciprocal	Seed					Reciprocal				Reciprocal									Reciprocal				Reciprocal			Reciprocal
NR00055	Gga.6914.1.A1_at			11	Reciprocal																		Reciprocal
NR00066	Gga.7959.2.S1_a_at	XM_419926	SH3YL1	12	Reciprocal																																											Reciprocal
NR00069	GgaAffx.12034.1.S1_at	NM_001007953	GCLM	12	Reciprocal							Reciprocal			Reciprocal
NR00074	Gga.13242.1.S1_s_at	NM_001159370	LRRC16A	48	Reciprocal				Reciprocal	Reciprocal		Reciprocal	Similar		Reciprocal	Similar	Reciprocal	Similar					Reciprocal				Reciprocal									Reciprocal		Reciprocal		Reciprocal			Reciprocal
NR00080	Gga.4740.1.S1_at	XM_001232699	PPA1	18	Reciprocal				Reciprocal			Reciprocal			Reciprocal			Similar									Reciprocal
NR00088	GgaAffx.20961.1.S1_s_at		EPT1	16	Reciprocal							Reciprocal			Reciprocal
NR00090	GgaAffx.23225.1.S1_s_at	XM_420485	SMARCAD1	18	Reciprocal														Reciprocal																											Similar		Reciprocal
NR00100	GgaAffx.24232.2.S1_s_at	NM_001159370	LRRC16A	14	Reciprocal										Reciprocal			Similar					Reciprocal				Reciprocal
NR00103	Gga.20082.1.S1_at			32	Reciprocal							Reciprocal			Reciprocal	Similar		Similar									Reciprocal													Reciprocal
NR00107	Gga.7989.1.S1_a_at	XM_421197	PLEK2	49	Reciprocal				Reciprocal	Reciprocal		Reciprocal			Reciprocal	Similar	Reciprocal	Similar									Reciprocal									Reciprocal				Reciprocal			Reciprocal						Reciprocal
NR00109	Gga.3792.2.S1_a_at	NM_205144	TOM1	13	Reciprocal										Reciprocal			Similar					Reciprocal				Reciprocal
NR00112	GgaAffx.2542.1.S1_at	XM_417366	TOMM34	15	Reciprocal							Reciprocal			Reciprocal
NR00123	Gga.8838.1.S1_at		LOC427079	15	Reciprocal																																											Reciprocal
NR00131	Gga.9136.1.S1_at		TACSTD1	15	Reciprocal																																									Similar		Reciprocal
NR00133	Gga.14976.1.S1_at			20	Reciprocal					Reciprocal		Reciprocal			Reciprocal			Similar									Reciprocal
NR00137	Gga.8331.1.S1_at	XM_416592	SFT2D2	15	Reciprocal														Reciprocal																											Similar		Reciprocal
NR00140	Gga.6426.1.S1_at			11	Reciprocal
NR00142	Gga.7424.1.S1_at	XR_026965	SYNJ2	11	Reciprocal										Reciprocal
NR00144	GgaAffx.3519.1.S1_at	XM_422327	SLC44A3	13	Reciprocal																																									Similar		Reciprocal
NR00148	Gga.4800.3.S1_a_at	NM_001198642	PEBP1	24	Reciprocal				Reciprocal			Reciprocal			Reciprocal			Similar					Reciprocal																	Reciprocal			Reciprocal
NR00149	GgaAffx.9347.1.S1_at	NM_001197310	ELOVL7	15	Reciprocal										Reciprocal								Reciprocal															Reciprocal
NR00151	Gga.13314.1.S1_at	NM_001199529	CISD1	31	Reciprocal							Reciprocal			Reciprocal	Similar		Similar																						Reciprocal
NR00153	GgaAffx.24232.3.S1_s_at	NM_001159370	LRRC16A	41	Reciprocal				Reciprocal	Reciprocal		Reciprocal	Similar		Reciprocal	Similar	Reciprocal	Similar					Reciprocal				Reciprocal													Reciprocal			Reciprocal
NR00156	GgaAffx.24232.1.S1_at		LRRC16A	45	Reciprocal				Reciprocal			Reciprocal			Reciprocal	Similar	Reciprocal	Similar					Reciprocal				Reciprocal									Reciprocal				Reciprocal			Reciprocal						Reciprocal
NR00157	Gga.12935.1.S1_at	XM_420858	VPS24	14	Reciprocal										Reciprocal		Reciprocal						Reciprocal															Reciprocal
NR00163	GgaAffx.11078.1.S1_at	XM_417225	ARHGEF19	11	Reciprocal																																									Similar		Reciprocal
NR00169	Gga.5196.1.S1_at	XM_420522	SAP30	12	Reciprocal							Reciprocal			Reciprocal			Similar
NR00170	GgaAffx.22454.1.S1_s_at	XM_420130	LLGL2	18	Reciprocal														Reciprocal																											Similar		Reciprocal
NR00173	Gga.17102.1.S1_s_at	NM_001079754	TPD52	10	Reciprocal																																											Reciprocal
NR00175	Gga.172.1.S1_a_at	NM_204360	EPHA1	11	Reciprocal
NR00177	GgaAffx.992.1.S1_at			15	Reciprocal																																									Similar		Reciprocal
NR00181	GgaAffx.12496.1.S1_at	NM_001012405	EDARADD	13	Reciprocal																																									Similar		Reciprocal
NR00186	GgaAffx.20610.1.S1_at			16	Reciprocal																																									Similar		Reciprocal
NR00188	Gga.11655.1.S1_at	XM_413999	GPR56	11	Reciprocal																																											Reciprocal
NR00189	Gga.16552.1.S1_a_at		LOC421780	14	Reciprocal														Reciprocal																													Reciprocal
NR00191	Gga.5178.1.S1_at	XM_001233493	PTPRF	17	Reciprocal														Reciprocal																													Reciprocal
NR00192	Gga.12481.1.S1_s_at		PTPLB	15	Reciprocal				Reciprocal			Reciprocal			Reciprocal			Similar
NR00199	Gga.10787.1.S1_at	XM_419428	BATF3	34	Similar										Similar	Reciprocal		Reciprocal					Similar													Similar		Similar		Similar			Similar
NR00200	Gga.7289.1.S1_at			45	Similar				Similar	Similar		Similar	Reciprocal		Similar	Reciprocal	Similar	Reciprocal					Similar				Similar									Similar				Similar			Similar
NR00207	Gga.4830.1.S2_at		SFRP1	23	Similar														Similar												Similar			Similar												Reciprocal		Similar
NR00208	GgaAffx.23250.1.S1_s_at	XM_420493	PAPSS1	38	Similar				Similar						Similar	Reciprocal	Similar	Reciprocal					Similar				Similar						Similar			Similar				Similar			Similar
NR00209	Gga.13139.1.S1_at			15	Similar														Similar
NR00213	GgaAffx.2037.1.S1_at	XM_001236667	COL16A1	34	Similar				Similar	Similar			Reciprocal		Similar			Reciprocal					Similar				Similar													Similar			Similar
NR00219	Gga.12901.2.S1_a_at	XM_414572	SGCD	10	Similar										Similar								Similar															Similar
NR00220	Gga.12193.1.S1_a_at	XM_418851	C2H7orf16	16	Similar							Similar			Similar			Reciprocal
NR00227	Gga.11987.1.S1_s_at	XM_417128	WASF3	23	Similar										Similar			Reciprocal					Similar													Similar				Similar
NR00228	Gga.1426.1.S1_s_at	NM_001006473	RNH1	13	Similar																																									Reciprocal
NR00232	Gga.11317.2.S1_a_at	NM_001012525	FGF7	19	Similar							Similar							Similar
NR00237	Gga.4965.3.S1_a_at	NM_205021	COL12A1	11	Similar																		Similar
NR00242	GgaAffx.4028.1.S1_at	XM_425513	PLXNA4B	11	Similar										Similar								Similar													Similar
NR00261	Gga.3259.1.S1_at	NM_204817	ANGPT2	13	Similar							Similar			Similar			Reciprocal
NR00264	Gga.12349.1.S1_at	XM_417886	CLMP	16	Similar																																									Reciprocal		Similar
NR00273	GgaAffx.6712.2.S1_s_at	XM_419526	PRKD3	11	Similar																																											Similar
NR00274	Gga.1784.1.S2_at		ITGA8	16	Similar																																											Similar
NR00277	GgaAffx.7501.1.S1_at	XM_420617	FAT4	13	Similar
NR00279	GgaAffx.1584.1.S1_at	NM_001031305	SLC9A9	12	Similar							Similar							Similar
NR00280	GgaAffx.2960.1.S1_s_at	XM_425756	C1QB	15	Similar																																									Reciprocal		Similar
NR00282	Gga.14972.1.S1_at	XM_418756	LRRC3B	11	Similar					Similar		Similar
NR00286	Gga.3099.1.S1_at			11	Similar																																									Reciprocal
NR00288	Gga.9053.1.S1_s_at		XBP1	43	Similar				Similar	Similar		Similar	Reciprocal		Similar	Reciprocal	Similar	Reciprocal					Similar				Similar									Similar				Similar			Similar
NR00289	Gga.13903.1.S1_at		PITX1	26	Similar										Similar		Similar	Reciprocal					Seed													Similar		Similar		Similar			Similar
NR00291	Gga.5776.1.S1_at	XM_417984	CD34	14	Similar														Similar																											Reciprocal
NR00292	Gga.13444.1.S1_at	NM_001199273	ETV6	11	Similar					Similar			Reciprocal		Similar			Reciprocal									Similar
NR00294	Gga.12045.1.S1_at		TPST1	15	Similar				Similar	Similar		Similar	Reciprocal		Similar			Reciprocal									Similar
NR00297	Gga.1784.1.S1_at	NM_205288	ITGA8	12	Similar																																									Reciprocal		Similar
NR00298	Gga.12544.1.S1_at	XM_415651	TMEM100	57	Similar				Similar	Similar		Similar	Reciprocal		Seed	Reciprocal	Similar	Reciprocal					Similar	Reciprocal			Similar									Similar		Similar		Similar			Similar	Similar					Similar
NR00301	Gga.226.1.S1_at	NM_204685	F13A1	17	Similar														Similar																											Reciprocal		Similar
NR00302	Gga.12161.1.S1_at	NM_001141926	BEAN1	11	Similar										Similar								Similar
NR00305	Gga.11317.1.S1_at		FGF7	16	Similar							Similar							Similar
NR00311	Gga.19950.1.S1_s_at		F13A1	17	Similar														Similar															Similar														Similar
NR00314	Gga.5878.1.S1_at	XM_414767	MICALL2	12	Similar										Similar			Reciprocal									Similar
NR00317	Gga.5396.1.S1_at	XM_425756	C1QB	16	Similar																																									Reciprocal		Similar
NR00318	Gga.5594.1.S1_at		TRPV2	13	Similar																																									Reciprocal		Similar
NR00320	GgaAffx.12977.1.S1_s_at	XM_001232857	SDF2L1	12	Similar													Reciprocal					Similar													Similar
NR00327	GgaAffx.23081.2.S1_s_at	XM_419455	PLEKHH2	13	Similar
NR00329	Gga.2305.1.S1_at	NM_204617	CXCR4	12	Similar																																									Reciprocal
NR00333	Gga.7891.1.S1_at	XM_421520	LOC423636	15	Similar														Similar																													Similar
NR00334	GgaAffx.10876.2.S1_s_at	NM_001008440	LCP1	15	Similar																																									Reciprocal		Similar
NR00335	Gga.6921.1.S1_a_at	XM_424964	CDO1	23	Similar														Similar															Similar												Reciprocal		Similar
NR00343	Gga.7779.1.S1_s_at			15	Similar														Similar															Similar														Similar
NR00348	Gga.2215.1.S1_s_at	NM_001007958	LEPROT	10	Similar																																									Reciprocal
NR00349	Gga.5171.1.S1_at	NM_204227	CDH5	20	Similar														Similar															Similar														Similar
NR00353	Gga.4941.2.S1_a_at	NM_001004371	CDH11	12	Similar																		Similar																							Reciprocal
NR00356	Gga.3851.1.S1_at	NM_205142	SNAI1	18	Similar														Similar																											Reciprocal		Similar
NR00357	Gga.7892.1.S1_at		LOC769992	15	Similar										Similar			Reciprocal					Similar	Reciprocal												Similar
NR00361	Gga.12604.1.S1_a_at	XM_001231834	MS4A15	12	Similar																																									Reciprocal
NR00364	Gga.10039.1.S1_at			17	Similar																																									Reciprocal		Similar
NR00370	Gga.5963.2.S1_a_at			11	Similar							Similar							Similar
NR00371	Gga.7990.2.S1_at	XM_418214	ATCAY	45	Similar				Similar			Similar			Similar	Reciprocal	Similar	Reciprocal					Similar													Similar		Similar		Similar			Similar
NR00372	GgaAffx.26413.1.S1_s_at	XM_415514	LOC417231	37	Similar				Similar	Similar		Similar			Similar			Reciprocal					Similar				Similar													Similar			Similar
NR00377	Gga.11876.3.S1_a_at	XM_419085	C9orf19	10	Similar																																									Reciprocal
NR00379	Gga.7890.1.S1_at	XM_418831	SFRP4	14	Similar										Similar			Reciprocal					Similar
NR00381	GgaAffx.4028.2.S1_s_at	XM_425513	PLXNA4B	13	Similar										Similar			Reciprocal					Similar													Similar
NR00382	GgaAffx.25248.1.S1_s_at	XM_418214	ATCAY	19	Similar										Similar								Similar				Similar											Similar
NR00383	GgaAffx.9578.1.S1_s_at	XM_416566	ARHGAP31	10	Similar																		Similar																							Reciprocal
NR00384	GgaAffx.22763.2.S1_s_at	XM_416003	LOC417759	13	Similar																																									Reciprocal
NR00385	Gga.2827.2.S1_a_at	NM_205487	TIMP3	20	Similar														Similar																											Reciprocal		Similar
NR00386	Gga.4007.1.S1_at	NM_205375	TCF12	13	Similar										Similar			Reciprocal					Similar				Similar
NR00388	Gga.157.1.S1_at	NM_204128	RUNX2	10	Similar					Similar					Similar												Similar
NR00390	GgaAffx.21684.1.S1_s_at			48	Similar				Similar	Similar		Similar	Reciprocal		Similar	Reciprocal	Similar	Reciprocal					Similar				Similar									Similar				Similar			Similar
NR00391	Gga.9203.1.S1_s_at	NM_001012907	ENTPD1	11	Similar										Similar			Reciprocal					Similar
NR00393	Gga.4856.1.S1_s_at	XM_001231972	PMP22	18	Similar														Similar																													Similar
NR00405	Gga.13294.1.S1_at			15	Similar																																									Reciprocal		Similar
NR00407	GgaAffx.22763.1.S1_at	XM_001233710	LOC770375	15	Similar													Reciprocal					Similar
NR00409	Gga.7990.2.S1_s_at	XM_418214	ATCAY	52	Similar				Similar	Similar		Similar			Similar	Reciprocal	Similar	Reciprocal					Similar				Similar									Similar		Similar		Similar			Similar						Similar
NR00413	GgaAffx.20511.1.S1_at			12	Similar																																									Reciprocal		Similar
NR00415	Gga.8515.1.S1_at	NM_204398	LHFPL5	16	Similar														Similar
NR00417	GgaAffx.26579.1.S1_s_at	XM_414597	CSF1R	11	Similar																		Similar																							Reciprocal
NR00418	GgaAffx.1584.2.S1_s_at	NM_001031305	SLC9A9	20	Similar							Similar						Reciprocal	Similar																													Similar
NR00419	Gga.13045.1.S1_at			16	Similar										Similar			Reciprocal					Similar				Similar									Similar
NR00420	Gga.1714.1.S1_at	XM_416476	A2M	49	Similar				Similar			Similar			Similar	Reciprocal	Similar	Reciprocal					Similar				Similar									Similar		Similar		Similar			Similar						Similar
NR00422	Gga.5360.2.S1_a_at	NM_001077234	TSC22D3	44	Similar				Similar	Similar		Similar	Reciprocal		Similar	Reciprocal		Reciprocal					Similar				Similar													Similar			Similar
NR00423	GgaAffx.3047.2.S1_s_at	XM_415867	FAM101B	27	Similar										Similar			Reciprocal					Similar															Similar		Similar			Similar
NR00425	GgaAffx.4204.1.S1_at	XM_001232466	C1QTNF5	37	Similar				Similar			Similar			Similar	Reciprocal		Reciprocal					Similar																	Similar			Similar
NR00428	Gga.6223.1.S1_at		ADAM33	21	Similar														Similar															Similar												Reciprocal		Similar
NR00433	Gga.19330.1.S1_at	XM_415514	LOC417231	27	Similar				Similar	Similar		Similar			Similar			Reciprocal																									Similar
NR00437	Gga.701.1.S1_at	NM_001007942	RSFR	22	Similar														Similar															Similar												Reciprocal		Similar
NR00440	Gga.9207.2.S1_a_at	XM_001231870	LOC769729	19	Similar														Similar															Similar														Similar
NR00442	GgaAffx.1288.1.S1_at	XM_417760	RSPO1	12	Similar													Reciprocal					Similar
NR00448	Gga.18291.1.S1_s_at			17	Similar				Similar	Similar					Similar			Reciprocal					Similar				Similar
NR00449	Gga.1546.1.S1_at	NM_001007821	PRRX1	21	Similar														Similar															Similar														Similar
NR00452	Gga.10333.1.S1_at	XM_414609	LTC4S	15	Similar										Similar			Reciprocal					Similar
NR00457	GgaAffx.3622.1.S1_at		ABCG2	16	Similar													Reciprocal	Similar																													Similar
NR00458	Gga.13854.1.S1_s_at	XM_420494	DKK2	12	Similar																		Similar
NR00459	GgaAffx.20332.1.S1_at			17	Similar																																									Reciprocal		Similar
NR00465	Gga.13055.1.S1_at			10	Similar										Similar			Reciprocal					Similar
NR00466	GgaAffx.5443.1.S1_at	XM_415011	ACSS1	10	Similar																		Similar
NR00467	GgaAffx.434.1.S1_at	XM_417276	GDPD4	11	Similar										Similar			Reciprocal					Similar
NR00470	GgaAffx.22602.1.S1_s_at	NM_001177322	CACNA2D1	14	Similar							Similar			Similar			Reciprocal					Similar													Similar
NR00475	GgaAffx.12062.1.S1_s_at	NM_001030908	FLI1	18	Similar													Reciprocal					Similar																									Similar
NR00476	Gga.4830.1.S1_at	NM_204553	SFRP1	17	Similar														Similar																											Reciprocal		Similar
NR00478	Gga.9133.1.S1_at	XM_415781	LOC417536	16	Similar																																											Similar
NR00479	Gga.3851.1.S2_at		SNAI1	14	Similar																																									Reciprocal		Similar
NR00482	Gga.501.1.S1_at	NM_205000	MMP27	10	Similar													Reciprocal					Similar
NR00486	Gga.1009.1.S1_s_at	NM_001030632	ARPC1B	12	Similar																																									Reciprocal
NR00487	Gga.3316.1.S1_s_at	NM_205252	HHEX	13	Similar																																									Reciprocal		Similar
NR00488	GgaAffx.10169.1.S1_at	NM_001031527	B3GAT2	29	Similar				Similar			Similar			Similar			Reciprocal																						Similar			Similar
NR00490	Gga.13821.1.S1_at			14	Similar																																									Reciprocal		Similar
NR00491	Gga.17679.1.S1_s_at	XM_423524	LOC425815	12	Similar
NR00495	Gga.12174.1.S1_at	XM_416438	SSPN	18	Similar														Similar																											Reciprocal		Similar
NR00497	Gga.8071.1.S1_a_at	NM_001079476	NMB	12	Similar																																									Reciprocal		Similar
NR00498	Gga.11522.1.S1_x_at		LOC425113	11	Similar
NR00499	Gga.1546.1.S2_a_at		PRRX1	20	Similar														Similar																													Similar
NR00502	GgaAffx.21719.1.S1_s_at	XM_001231976	LOC769518	16	Similar														Similar																											Reciprocal		Similar
NR00503	Gga.274.1.S1_at	NM_204749	PDGFRA	14	Similar																		Similar																									Similar
NR00505	GgaAffx.21822.1.S1_s_at	NM_001001755	THBS2	36	Similar							Similar			Similar			Reciprocal					Similar													Similar				Similar			Similar
NR00507	Gga.1495.1.S1_s_at	XM_424409	SNCAIP	14	Similar													Reciprocal					Similar
NR00511	Gga.15748.1.S1_at		LOC420035	11	Similar										Similar			Reciprocal					Similar
NR00512	GgaAffx.12472.1.S1_at	NM_001012907	ENTPD1	10	Similar										Similar			Reciprocal					Similar
NR00515	Gga.12448.2.S1_a_at	XM_413743	AGPHD1	11	Similar							Similar			Similar			Reciprocal					Similar
NR00517	GgaAffx.1479.1.S1_at			27	Similar							Similar			Similar			Reciprocal					Similar													Similar
NR00518	GgaAffx.2737.1.S1_s_at	NM_205107	COL6A1	13	Similar													Reciprocal					Similar																									Similar
NR00521	GgaAffx.23098.3.S1_s_at	XM_420439	DCLK2	12	Similar										Similar			Reciprocal					Similar				Similar
NR00525	GgaAffx.3047.1.S1_at	XM_415867	FAM101B	13	Similar										Similar			Reciprocal					Similar
NR00526	Gga.5648.2.S1_a_at	XM_001233272	ISLR	17	Similar														Similar															Similar														Similar
NR00529	Gga.5616.2.S1_a_at	XM_001232353	LOC770126	14	Similar																																									Reciprocal		Similar
NR00532	Gga.4420.2.S1_at		RTN1	15	Similar							Similar						Reciprocal	Similar
NR00533	GgaAffx.3366.1.S1_s_at	XM_421625	SORBS1	10	Similar																		Similar																							Reciprocal
NR00535	Gga.19786.1.S1_at	XM_424383	BRF2	13	Similar										Similar			Reciprocal					Similar															Similar
NR00536	GgaAffx.6473.1.A1_at			17	Similar														Similar																											Reciprocal		Similar
NR00539	Gga.13186.1.S1_at			19	Similar					Similar		Similar			Similar			Reciprocal									Similar
NR00540	Gga.2606.1.S1_at	NM_001199459	RDH10	14	Similar							Similar			Similar			Reciprocal					Similar
NR00542	Gga.1009.2.S1_s_at	NM_001030632	ARPC1B	11	Similar																		Similar																									Similar
NR00544	GgaAffx.21483.1.S1_at	XM_416976	FARP1	11	Similar										Similar			Reciprocal					Similar				Similar
NR00546	Gga.701.1.S1_s_at	NM_001007942	RSFR	16	Similar													Reciprocal	Similar																											Reciprocal
NR00549	Gga.7747.1.S1_at			12	Similar										Similar			Reciprocal					Similar
NR00552	Gga.12259.1.S1_at	NM_001199630	KCNMB4	35	Similar					Similar		Similar	Reciprocal		Similar	Reciprocal	Similar	Reciprocal					Similar				Similar									Similar				Similar			Similar
NR00555	Gga.15832.1.S1_at		GDPD4	33	Similar										Similar		Similar	Reciprocal					Similar															Similar		Similar			Similar
NR00557	GgaAffx.21592.1.S1_at			10	Similar													Reciprocal					Similar
NR00561	Gga.8807.1.S1_at			16	Similar							Similar			Similar			Reciprocal					Similar
NR00564	Gga.12310.1.S1_at	XM_424543	BBOX1	11	Similar							Similar						Reciprocal					Similar													Similar
NR00565	Gga.16204.1.S1_at			11	Similar										Similar			Reciprocal					Similar				Similar
NR00567	Gga.12141.1.S1_at	XM_001231557	HSPB3	16	Similar							Similar			Similar			Reciprocal					Similar
NR00568	Gga.4681.2.S1_s_at		DOCK10	14	Similar																																									Reciprocal		Similar
NR00570	Gga.1764.1.S1_a_at		TMED3	14	Similar										Similar			Reciprocal					Similar
NR00572	GgaAffx.25361.1.S1_at	XM_001231869	GPR17	17	Similar													Reciprocal					Similar																									Similar
NR00577	Gga.4420.2.S1_a_at		RTN1	11	Similar							Similar			Similar			Reciprocal
NR00578	Gga.15362.1.S1_at	XM_422204	RGS18	10	Similar													Reciprocal					Similar
NR00580	Gga.822.1.S1_a_at		ELN	12	Similar							Similar			Similar			Reciprocal
NR00583	Gga.17488.1.S1_at	XM_425156	FBLN2	11	Similar					Similar					Similar			Reciprocal									Similar
NR00584	Gga.8000.1.S1_at		FARP1	12	Similar										Similar			Reciprocal					Similar				Similar
NR00585	Gga.2606.1.S1_x_at	NM_001199459	RDH10	17	Similar							Similar			Similar			Reciprocal					Similar
NR00586	Gga.1901.1.S1_at		SLC29A3	10	Similar							Similar			Similar			Reciprocal					Similar
NR00588	Gga.2064.1.S2_at		ERG	11	Similar										Similar			Reciprocal					Similar
NR00589	Gga.17706.1.S1_at	NM_001145042	C5H11orf96	13	Similar							Similar			Similar			Reciprocal					Similar
NR00591	Gga.13235.1.S1_at			12	Similar							Similar			Similar			Reciprocal					Similar
NR00593	Gga.11184.1.S1_at	XM_423258	KCTD12	10	Similar										Similar			Reciprocal					Similar
NR00594	Gga.9686.2.S1_a_at	NM_001199459	RDH10	13	Similar							Similar			Similar			Reciprocal
NR00601	Gga.4422.2.S1_a_at		AK1	15	Similar																																									Reciprocal		Similar
NR00604	GgaAffx.20425.1.S1_s_at			16	Similar													Reciprocal					Similar																									Similar
NR00605	Gga.1884.1.S1_at		ENTPD1	10	Similar										Similar			Reciprocal					Similar
NR00606	Gga.2064.1.S1_a_at	NM_204280	ERG	11	Similar										Similar			Reciprocal					Similar
NR00609	Gga.7492.2.S1_a_at		RASL11B	16	Similar							Similar			Similar			Reciprocal					Similar
NR00610	Gga.17945.1.S1_at			24	Similar							Similar			Similar			Reciprocal					Similar													Similar
NR00613	Gga.690.1.S1_at	NM_001004399	LY86	16	Similar													Reciprocal					Similar
NR00614	Gga.11791.1.S1_at	XM_420778	C1QTNF7	16	Similar							Similar			Similar			Reciprocal					Similar
NR00615	GgaAffx.2101.1.S1_at	XM_418042	MDFI	15	Similar					Similar			Reciprocal		Similar			Reciprocal					Similar				Similar
NR00616	Gga.19049.1.S1_at		IL18	41	Similar				Similar			Similar			Similar	Reciprocal		Reciprocal					Similar				Similar											Similar		Similar			Similar
NR00617	Gga.4420.1.S1_x_at	NM_001001466	RTN1	10	Similar							Similar						Reciprocal					Similar
NR00620	GgaAffx.21298.1.S1_s_at	XM_418214	ATCAY	32	Similar					Similar		Similar			Similar			Reciprocal					Similar				Similar
NR00621	Gga.9414.1.S1_at		FAM101B	14	Similar										Similar			Reciprocal					Similar
NR00622	GgaAffx.4851.1.S1_at		EIF4E3	11	Similar										Similar			Reciprocal					Similar
NR00625	GgaAffx.6884.1.S1_at	XM_420539	ANTXR2	14	Similar							Similar			Similar			Reciprocal					Similar
NR00628	Gga.1150.2.S1_a_at	NM_001040018	OLFML3	11	Similar													Reciprocal					Similar
NR00630	GgaAffx.22381.3.S1_s_at	NM_001128828	ANKK1	21	Similar							Similar			Similar			Reciprocal					Similar	Reciprocal
NR00631	Gga.427.1.S1_at	NM_204905	PCBD1	13	Similar							Similar			Similar			Reciprocal					Similar
NR00632	GgaAffx.26339.1.S1_s_at	XM_415501	DNM1	10	Similar										Similar			Reciprocal					Similar
NR00634	Gga.1412.1.S1_at			15	Similar										Similar			Reciprocal					Similar				Similar
NR00635	GgaAffx.20528.1.S1_at	XM_416641	PROS1	11	Similar										Similar			Reciprocal					Similar
NR00637	Gga.4837.1.S1_at	NM_204176	KERA	15	Similar										Similar			Reciprocal					Similar
NR00640	Gga.12598.1.S1_at	XM_421413	RHOJ	11	Similar										Similar			Reciprocal					Similar
NR00643	GgaAffx.6667.1.S1_at	XM_420494	DKK2	11	Similar													Reciprocal					Similar
NR00645	Gga.16283.1.S1_at			11	Similar										Similar			Reciprocal					Similar
NR00646	GgaAffx.12808.1.S1_s_at	NM_001030591	SHISA5	32	Similar							Similar			Similar		Similar	Reciprocal					Similar													Similar				Similar			Similar
NR00647	GgaAffx.23678.1.S1_s_at	XM_420616	SULT1E1	12	Similar							Similar			Similar			Reciprocal					Similar
NR00651	GgaAffx.4763.4.S1_s_at	XM_001232653	CACNA1G	15	Similar										Similar			Reciprocal					Similar															Similar
NR00652	GgaAffx.26231.1.S1_at	NM_205173	RAD51	44	Similar				Similar	Similar		Similar			Similar	Reciprocal	Similar	Reciprocal					Similar				Similar													Similar			Similar
NR00653	Gga.19926.1.S1_at			10	Similar													Reciprocal					Similar
NR00654	GgaAffx.26668.2.S1_s_at	XM_420988	ST5	21	Similar							Similar			Similar			Reciprocal					Similar
NR00655	Gga.14380.1.S1_at	NM_001145228	ADAM22	11	Similar													Reciprocal					Similar
NR00656	Gga.4303.1.S1_at	NM_205481	LOX	11	Similar										Similar			Reciprocal					Similar
NR00657	GgaAffx.3200.1.S1_s_at	XM_425156	FBLN2	15	Similar					Similar		Similar			Similar			Reciprocal									Similar
NR00658	Gga.12594.1.S1_at	XM_422108	LOC424261	10	Similar													Reciprocal					Similar
NR00659	Gga.6250.1.S1_at		SELENBP1	11	Similar													Reciprocal					Similar				Similar
NR00660	GgaAffx.3333.1.S1_at	XM_424409	SNCAIP	10	Similar										Similar			Reciprocal					Similar
NR00661	Gga.19728.1.S1_at			11	Similar													Reciprocal					Similar																									Similar
NR00662	GgaAffx.21600.1.S1_at			13	Similar							Similar			Similar			Reciprocal					Similar
NR00664	Gga.3238.2.S1_a_at	NM_204856	NEGR1	20	Similar													Reciprocal	Similar				Similar																									Similar
NR00665	Gga.870.2.S1_a_at	NM_205510	FGFR1	10	Similar										Similar			Reciprocal					Similar
NR00667	Gga.14963.1.S1_at			11	Similar										Similar			Reciprocal					Similar
NR00669	Gga.11463.2.S1_s_at	NM_001198662	ENPP2	13	Similar							Similar			Similar			Reciprocal									Similar
NR00670	Gga.90.1.S1_at	NM_001005427	MEOX2	17	Similar							Similar			Similar			Reciprocal					Similar				Similar
NR00671	GgaAffx.13098.1.S1_at	NM_001031451	FYB	14	Similar							Similar			Similar			Reciprocal					Similar				Similar
NR00672	Gga.16070.1.S1_s_at	XM_420539	ANTXR2	11	Similar							Similar			Similar			Reciprocal					Similar
NR00673	Gga.6268.1.S1_at			11	Similar							Similar						Reciprocal					Similar
NR00674	Gga.11764.2.S1_a_at	NM_001199522	GCHFR	49	Similar				Similar	Similar		Similar			Similar	Reciprocal	Similar	Reciprocal					Similar				Similar									Similar				Similar			Similar
NR00675	Gga.14849.1.A1_at			16	Similar							Similar			Similar			Reciprocal					Similar				Similar
NR00676	Gga.19358.1.S1_at			10	Similar										Similar			Reciprocal					Similar
NR00677	Gga.6098.1.S1_at	XR_027137	LOC428309	12	Similar										Similar			Reciprocal					Similar				Similar
NR00678	Gga.8435.1.S1_at	XM_001234360	C1H2orf40	10	Similar										Similar			Reciprocal					Similar
NR00679	Gga.1678.3.S1_s_at	XM_001233026	SCG5	12	Similar							Similar			Similar			Reciprocal					Similar
NR00682	GgaAffx.11475.1.S1_s_at	NM_001030884	RASSF2	15	Similar							Similar			Similar			Reciprocal					Similar				Similar
NR00683	GgaAffx.20781.1.S1_at			10	Similar										Similar			Reciprocal					Similar
NR00684	Gga.16805.1.S1_at			14	Similar							Similar			Similar			Reciprocal					Similar
NR00685	GgaAffx.10515.1.S1_at	NM_001198662	ENPP2	13	Similar							Similar			Similar			Reciprocal					Similar				Similar
NR00687	Gga.19514.1.S1_s_at	XM_417414	NKAIN4	16	Similar							Similar			Similar			Reciprocal					Similar				Similar
NR00688	GgaAffx.23292.1.S1_at		KIF26B	12	Similar							Similar			Similar			Reciprocal					Similar
NR00689	Gga.9762.1.S1_at			14	Similar							Similar			Similar			Reciprocal					Similar
NR00690	GgaAffx.21548.1.S1_at			13	Similar							Similar			Similar			Reciprocal					Similar
NR00691	Gga.6245.2.S1_at			13	Similar							Similar			Similar			Reciprocal					Similar
NR00692	Gga.16019.1.S1_at	XM_417248	P4HA3	15	Similar							Similar			Similar			Reciprocal					Similar				Similar
NR00693	Gga.10033.1.S1_at		NKAIN4	15	Seed							Similar			Similar			Reciprocal					Similar				Similar
NR00694	GgaAffx.22150.1.S1_s_at	XM_413886	ADAMTS17	42		Reciprocal	Reciprocal							Reciprocal						Reciprocal	Reciprocal	Reciprocal			Reciprocal	Reciprocal		Reciprocal	Reciprocal			Reciprocal					Reciprocal		Reciprocal								Reciprocal
NR00695	Gga.18961.1.S1_at			47		Reciprocal	Reciprocal	Reciprocal						Reciprocal						Reciprocal	Reciprocal	Reciprocal			Reciprocal	Reciprocal		Reciprocal	Reciprocal	Reciprocal		Reciprocal					Reciprocal		Reciprocal		Similar						Reciprocal
NR00696	Gga.10927.1.S1_at		STXBP6	56		Reciprocal	Reciprocal	Reciprocal						Reciprocal						Reciprocal	Reciprocal	Reciprocal			Reciprocal	Reciprocal		Reciprocal	Reciprocal	Reciprocal	Reciprocal	Reciprocal		Reciprocal			Reciprocal		Reciprocal								Reciprocal
NR00697	Gga.2830.1.S1_at	XR_026817	LOC776660	50		Reciprocal	Reciprocal				Similar			Reciprocal						Reciprocal	Reciprocal	Reciprocal			Reciprocal	Reciprocal		Reciprocal	Reciprocal	Reciprocal		Reciprocal					Reciprocal		Reciprocal								Reciprocal
NR00698	Gga.13535.1.S1_at	XM_001236145	LOC776634	51		Reciprocal	Reciprocal	Reciprocal			Similar			Reciprocal						Reciprocal	Reciprocal	Reciprocal			Reciprocal	Reciprocal		Reciprocal	Reciprocal	Reciprocal		Reciprocal		Reciprocal			Reciprocal		Reciprocal								Reciprocal
NR00699	Gga.18796.1.S1_at			31		Reciprocal	Reciprocal							Reciprocal						Reciprocal	Reciprocal	Reciprocal			Reciprocal				Reciprocal								Reciprocal										Reciprocal
NR00700	Gga.1785.1.S1_s_at	NM_001031294	GPR177	57		Reciprocal	Reciprocal	Reciprocal			Similar			Reciprocal						Reciprocal	Reciprocal	Reciprocal			Reciprocal	Reciprocal		Reciprocal	Reciprocal	Reciprocal	Reciprocal	Reciprocal			Reciprocal		Reciprocal		Reciprocal		Similar						Reciprocal
NR00701	Gga.2304.1.S1_at	NM_205497	EGFR	48		Reciprocal	Reciprocal	Reciprocal						Reciprocal						Reciprocal	Reciprocal	Reciprocal			Reciprocal	Reciprocal		Reciprocal	Reciprocal	Reciprocal		Reciprocal		Reciprocal			Reciprocal		Reciprocal								Reciprocal
NR00702	GgaAffx.4420.1.S1_at	XM_413886	ADAMTS17	33		Reciprocal	Reciprocal							Reciprocal						Reciprocal		Reciprocal			Reciprocal	Reciprocal			Reciprocal																		Reciprocal
NR00703	GgaAffx.24091.1.S1_at	XR_027019	CTNND2	22		Reciprocal	Reciprocal							Reciprocal							Reciprocal	Reciprocal			Reciprocal				Reciprocal																		Reciprocal
NR00704	Gga.2907.2.S1_at		C9orf6	15		Reciprocal	Reciprocal							Reciprocal								Reciprocal			Reciprocal
NR00705	GgaAffx.7707.2.S1_s_at	NM_001031213	FBXO34	36		Reciprocal	Reciprocal	Reciprocal						Reciprocal						Reciprocal	Reciprocal	Reciprocal			Reciprocal	Reciprocal			Reciprocal	Reciprocal	Reciprocal								Reciprocal								Reciprocal
NR00706	Gga.3219.1.S1_at	NM_204568	FIGF	61		Reciprocal	Reciprocal	Reciprocal			Similar			Reciprocal						Reciprocal	Reciprocal	Reciprocal			Reciprocal	Reciprocal		Reciprocal	Reciprocal	Reciprocal	Reciprocal	Reciprocal		Reciprocal			Reciprocal		Reciprocal		Similar						Reciprocal
NR00707	GgaAffx.9833.1.S1_at	XM_001236540	LOC777062	60		Reciprocal	Reciprocal	Reciprocal			Similar			Reciprocal					Reciprocal	Reciprocal	Reciprocal	Reciprocal			Reciprocal	Reciprocal		Reciprocal	Reciprocal	Reciprocal	Reciprocal	Reciprocal		Reciprocal			Reciprocal		Reciprocal								Reciprocal	Reciprocal
NR00708	Gga.10500.1.S1_at	XM_414140	KCTD15	22		Reciprocal	Reciprocal							Reciprocal						Reciprocal		Reciprocal							Reciprocal																		Reciprocal
NR00709	GgaAffx.4424.1.S1_at	XM_413886	ADAMTS17	28		Reciprocal	Reciprocal							Reciprocal						Reciprocal		Reciprocal				Reciprocal			Reciprocal																		Reciprocal
NR00710	GgaAffx.8793.1.S1_s_at	NM_001031369	TBL1XR1	20		Reciprocal	Reciprocal	Reciprocal						Reciprocal								Reciprocal																									Reciprocal
NR00711	GgaAffx.3307.1.S1_at	XR_026908	PPFIBP2	54		Reciprocal	Reciprocal	Reciprocal			Similar			Reciprocal						Reciprocal	Reciprocal	Reciprocal			Reciprocal	Reciprocal		Reciprocal	Reciprocal	Reciprocal	Reciprocal	Reciprocal		Reciprocal			Reciprocal		Reciprocal		Similar						Reciprocal
NR00712	Gga.487.1.S1_at	NM_204977	SEMA3A	24		Reciprocal	Reciprocal							Reciprocal								Reciprocal							Reciprocal																		Reciprocal
NR00713	Gga.5189.2.S1_a_at	XM_415842	TTC19	27		Reciprocal	Reciprocal							Reciprocal						Reciprocal		Reciprocal			Reciprocal	Reciprocal		Reciprocal	Reciprocal																		Reciprocal
NR00714	Gga.6192.1.S1_s_at	NM_001008456	HSPC159	26		Reciprocal	Reciprocal							Reciprocal						Reciprocal	Reciprocal	Reciprocal			Reciprocal				Reciprocal																		Reciprocal
NR00715	GgaAffx.21427.1.S1_at	XM_414938	CARHSP1	17		Reciprocal	Reciprocal							Reciprocal								Reciprocal
NR00716	GgaAffx.20905.1.S1_at	XM_424391	LETM2	22		Reciprocal	Reciprocal							Reciprocal								Reciprocal			Reciprocal				Reciprocal																		Reciprocal
NR00717	GgaAffx.10700.1.S1_at		OPN5	14		Reciprocal	Reciprocal							Reciprocal							Reciprocal	Reciprocal			Reciprocal				Reciprocal
NR00718	Gga.11105.1.S1_a_at	XM_416835	EGFL6	15		Reciprocal	Reciprocal
NR00719	Gga.4602.1.S1_at	XM_414749	BAIAP2L1	65		Reciprocal	Reciprocal	Reciprocal			Similar			Reciprocal					Reciprocal	Reciprocal	Reciprocal	Reciprocal			Reciprocal	Reciprocal		Reciprocal	Reciprocal	Reciprocal	Reciprocal	Reciprocal		Reciprocal			Reciprocal		Reciprocal								Reciprocal	Reciprocal
NR00720	GgaAffx.8243.1.S1_at	XR_027019	CTNND2	15		Reciprocal	Reciprocal							Reciprocal								Reciprocal																									Reciprocal
NR00721	Gga.9301.1.S1_at			18		Reciprocal	Reciprocal							Reciprocal								Reciprocal
NR00722	Gga.3392.1.S1_s_at		YPEL5	14		Reciprocal	Reciprocal							Reciprocal								Reciprocal
NR00723	Gga.3677.1.S1_at		CAPN2	24		Reciprocal								Reciprocal						Reciprocal		Reciprocal																Reciprocal									Reciprocal
NR00724	GgaAffx.9757.3.S1_s_at	XM_001232471	ABI3BP	50		Reciprocal	Reciprocal				Similar			Reciprocal						Reciprocal	Reciprocal	Reciprocal			Reciprocal	Reciprocal		Reciprocal	Reciprocal	Reciprocal		Reciprocal					Reciprocal		Reciprocal								Reciprocal
NR00725	Gga.15757.1.S1_at			36		Reciprocal	Reciprocal							Reciprocal						Reciprocal		Reciprocal				Reciprocal			Reciprocal										Reciprocal								Reciprocal
NR00727	Gga.2957.1.S1_s_at	NM_204762	CD9	61		Reciprocal	Reciprocal	Reciprocal											Reciprocal	Reciprocal		Reciprocal			Reciprocal	Reciprocal		Reciprocal	Reciprocal	Reciprocal	Reciprocal	Reciprocal		Reciprocal			Reciprocal		Reciprocal								Reciprocal	Reciprocal
NR00728	Gga.4942.1.S1_at	NM_001006685	HSPA2	72		Reciprocal	Reciprocal	Reciprocal			Similar			Reciprocal					Reciprocal	Reciprocal	Reciprocal	Reciprocal			Reciprocal	Reciprocal		Reciprocal	Reciprocal	Reciprocal	Reciprocal	Reciprocal		Reciprocal			Reciprocal		Reciprocal								Reciprocal	Reciprocal
NR00730	Gga.3972.1.S1_at		SEMA3D	33		Reciprocal	Reciprocal							Reciprocal						Reciprocal		Reciprocal				Reciprocal			Reciprocal																		Reciprocal
NR00731	Gga.5578.1.S1_at			46		Reciprocal	Reciprocal	Reciprocal												Reciprocal						Reciprocal		Reciprocal	Reciprocal					Reciprocal													Reciprocal	Reciprocal
NR00732	Gga.1763.1.S1_at	NM_204554	WFDC1	26		Reciprocal	Reciprocal				Similar			Reciprocal							Reciprocal	Reciprocal			Reciprocal				Reciprocal																		Reciprocal
NR00734	Gga.15840.1.S1_at			25		Reciprocal	Reciprocal							Reciprocal						Reciprocal		Reciprocal																									Reciprocal
NR00735	GgaAffx.21277.1.S1_s_at			20		Reciprocal	Reciprocal							Reciprocal								Reciprocal																									Reciprocal
NR00736	Gga.880.1.S1_at		LOC386576	20		Reciprocal	Reciprocal							Reciprocal								Reciprocal			Reciprocal				Reciprocal										Reciprocal								Reciprocal
NR00737	Gga.3355.1.S1_s_at	NM_204657	BCKDHB	60		Reciprocal	Reciprocal	Reciprocal			Similar			Reciprocal						Reciprocal	Reciprocal	Reciprocal			Reciprocal	Reciprocal		Reciprocal	Reciprocal	Reciprocal	Reciprocal	Reciprocal		Reciprocal			Reciprocal		Reciprocal								Reciprocal	Reciprocal
NR00738	GgaAffx.9422.1.S1_at	NM_001081503	PTGER4	32		Reciprocal	Reciprocal							Reciprocal						Reciprocal		Reciprocal				Reciprocal			Reciprocal										Reciprocal								Reciprocal
NR00739	Gga.14601.1.S1_s_at	XM_424219	MATN2	45		Reciprocal	Reciprocal				Similar			Reciprocal						Reciprocal	Reciprocal	Reciprocal			Reciprocal	Reciprocal		Reciprocal	Reciprocal	Reciprocal		Reciprocal					Reciprocal		Reciprocal								Reciprocal
NR00740	Gga.9467.1.S1_at	NM_205085	ITM2B	12		Reciprocal								Reciprocal								Reciprocal
NR00742	Gga.6311.1.S1_at	XM_425926	HEY1	11		Reciprocal								Reciprocal																								Reciprocal
NR00743	Gga.100.1.S1_a_at	NM_001199487	FAS	49		Reciprocal	Reciprocal	Reciprocal			Similar			Reciprocal						Reciprocal	Reciprocal	Reciprocal			Reciprocal	Reciprocal		Reciprocal	Reciprocal	Reciprocal	Reciprocal	Reciprocal					Reciprocal		Reciprocal		Similar						Reciprocal
NR00744	Gga.1846.1.S2_at		SEMA3C	25		Reciprocal	Reciprocal							Reciprocal						Reciprocal						Reciprocal																					Reciprocal
NR00745	Gga.1299.1.S1_at			13		Reciprocal								Reciprocal
NR00746	Gga.4650.1.S1_a_at	XM_416772	RPL8	35		Reciprocal	Reciprocal							Reciprocal						Reciprocal	Reciprocal	Reciprocal			Reciprocal			Reciprocal	Reciprocal			Reciprocal					Reciprocal										Reciprocal
NR00748	GgaAffx.879.2.S1_s_at	XM_425326	PTGS1	54		Reciprocal	Reciprocal	Reciprocal			Similar			Reciprocal						Reciprocal	Reciprocal	Reciprocal			Reciprocal	Reciprocal		Reciprocal	Reciprocal	Reciprocal		Reciprocal					Reciprocal		Reciprocal								Reciprocal
NR00749	GgaAffx.22377.1.S1_at	XR_026742	TTC12	41		Reciprocal	Reciprocal	Reciprocal						Reciprocal						Reciprocal	Reciprocal	Reciprocal			Reciprocal	Reciprocal		Reciprocal	Reciprocal	Reciprocal		Reciprocal					Reciprocal		Reciprocal								Reciprocal
NR00751	GgaAffx.5257.1.S1_at	XM_001231902	RSBN1L	11		Reciprocal	Reciprocal
NR00754	Gga.17022.1.S1_at		WWOX	64		Reciprocal	Reciprocal	Reciprocal			Similar			Reciprocal						Reciprocal	Reciprocal	Reciprocal			Reciprocal	Reciprocal		Reciprocal	Reciprocal	Reciprocal	Reciprocal	Reciprocal		Reciprocal			Reciprocal		Reciprocal								Reciprocal	Reciprocal
NR00755	Gga.5404.1.S1_at			15		Reciprocal								Reciprocal								Reciprocal
NR00757	GgaAffx.21081.1.S1_s_at			32		Reciprocal	Reciprocal				Similar			Reciprocal						Reciprocal	Reciprocal	Reciprocal			Reciprocal			Reciprocal	Reciprocal			Reciprocal					Reciprocal		Reciprocal								Reciprocal
NR00758	Gga.17301.1.S1_at		SMPDL3B	13		Reciprocal	Reciprocal																			Reciprocal
NR00759	Gga.15971.1.S1_s_at	NM_205280	MBP	54		Reciprocal	Reciprocal	Reciprocal						Reciprocal						Reciprocal	Reciprocal	Reciprocal			Reciprocal	Reciprocal		Reciprocal	Reciprocal	Reciprocal		Reciprocal					Reciprocal		Reciprocal								Reciprocal	Reciprocal
NR00760	Gga.18545.1.S1_at	XM_413886	ADAMTS17	14		Reciprocal																																									Reciprocal
NR00761	Gga.5401.1.S1_at	XM_421423	DHRS7	35		Reciprocal	Reciprocal	Reciprocal						Reciprocal						Reciprocal	Reciprocal	Reciprocal				Reciprocal		Reciprocal	Reciprocal	Reciprocal		Reciprocal					Reciprocal		Reciprocal								Reciprocal
NR00763	GgaAffx.11671.1.S1_s_at	NM_001006151	RBM22	37		Reciprocal	Reciprocal							Reciprocal						Reciprocal	Reciprocal	Reciprocal			Reciprocal	Reciprocal			Reciprocal	Reciprocal		Reciprocal					Reciprocal		Reciprocal								Reciprocal
NR00764	GgaAffx.9422.2.S1_s_at	NM_001081503	PTGER4	20		Reciprocal	Reciprocal																			Reciprocal																					Reciprocal
NR00765	Gga.15383.1.S1_at	XR_026701	CCDC3	20		Reciprocal	Reciprocal																			Reciprocal																					Reciprocal
NR00767	Gga.9738.2.S1_s_at	NM_001039283	MPPE1	13		Reciprocal					Similar			Reciprocal								Reciprocal			Reciprocal				Reciprocal
NR00768	Gga.15270.1.S1_at			52		Reciprocal	Reciprocal	Reciprocal											Reciprocal	Reciprocal						Reciprocal		Reciprocal	Reciprocal	Reciprocal	Reciprocal	Reciprocal		Reciprocal			Reciprocal										Reciprocal	Reciprocal
NR00769	GgaAffx.2815.1.S1_s_at	NM_001006151	RBM22	46		Reciprocal	Reciprocal	Reciprocal			Similar			Reciprocal						Reciprocal	Reciprocal	Reciprocal			Reciprocal			Reciprocal	Reciprocal	Reciprocal	Reciprocal	Reciprocal					Reciprocal		Reciprocal								Reciprocal
NR00770	GgaAffx.9414.2.S1_s_at	XM_419145	EMILIN2	20		Reciprocal											Reciprocal																					Reciprocal		Reciprocal				Reciprocal					Reciprocal
NR00771	GgaAffx.25984.3.S1_at		PABPC4	16		Reciprocal	Reciprocal							Reciprocal							Reciprocal	Reciprocal			Reciprocal				Reciprocal								Reciprocal		Reciprocal
NR00773	Gga.4501.1.S1_s_at			20		Reciprocal								Reciprocal							Reciprocal	Reciprocal							Reciprocal								Reciprocal										Reciprocal
NR00774	Gga.4356.1.S1_at	XM_419561	KCNK1	56		Reciprocal	Reciprocal	Reciprocal			Similar			Reciprocal					Reciprocal	Reciprocal	Reciprocal	Reciprocal			Reciprocal	Reciprocal		Reciprocal	Reciprocal	Reciprocal	Reciprocal	Reciprocal		Reciprocal			Reciprocal		Reciprocal		Similar						Reciprocal
NR00775	Gga.14157.1.S1_at	XM_417406	CABLES2	14		Reciprocal																																									Reciprocal
NR00776	Gga.9947.1.S1_at	NM_001031302	PLEKHB2	53		Reciprocal	Reciprocal	Reciprocal			Similar			Reciprocal						Reciprocal	Reciprocal	Reciprocal			Reciprocal	Reciprocal		Reciprocal	Reciprocal	Reciprocal	Reciprocal	Reciprocal			Reciprocal		Reciprocal		Reciprocal		Similar						Reciprocal
NR00777	Gga.5153.1.S1_a_at	NM_204217	RPS17	18		Reciprocal								Reciprocal							Reciprocal	Reciprocal			Reciprocal				Reciprocal								Reciprocal										Reciprocal
NR00778	Gga.2558.1.S1_a_at	NM_205334	COL14A1	46		Reciprocal	Reciprocal	Reciprocal						Reciprocal						Reciprocal						Reciprocal		Reciprocal	Reciprocal	Reciprocal		Reciprocal		Reciprocal			Reciprocal										Reciprocal	Reciprocal
NR00779	GgaAffx.24999.1.S1_s_at	NM_001033645	EPHX2	10		Reciprocal	Reciprocal
NR00781	Gga.5002.1.S1_at	NM_001113289	MDK	54		Reciprocal	Reciprocal												Reciprocal	Reciprocal	Reciprocal				Reciprocal	Reciprocal		Reciprocal	Reciprocal	Reciprocal	Reciprocal	Reciprocal		Reciprocal			Reciprocal		Reciprocal								Reciprocal
NR00784	Gga.4408.2.S1_a_at	NM_205134	NFKB1	66		Reciprocal	Reciprocal	Reciprocal			Similar			Reciprocal					Reciprocal	Reciprocal	Reciprocal	Reciprocal			Reciprocal	Reciprocal		Reciprocal	Reciprocal	Reciprocal	Reciprocal	Reciprocal		Reciprocal			Reciprocal		Reciprocal								Reciprocal	Reciprocal
NR00785	GgaAffx.24639.1.S1_at	XR_026674	FILIP1L	10		Reciprocal
NR00786	Gga.10198.1.S1_s_at	XM_419185	ASXL3	22		Reciprocal								Reciprocal								Reciprocal																									Reciprocal
NR00787	Gga.11289.1.S1_at	XM_418267	CIB3	10		Reciprocal	Reciprocal							Reciprocal								Reciprocal
NR00789	Gga.16436.1.S1_at	XR_026789	LOC424593	44		Reciprocal	Reciprocal	Reciprocal						Reciprocal						Reciprocal	Reciprocal	Reciprocal			Reciprocal	Reciprocal		Reciprocal	Reciprocal	Reciprocal	Reciprocal	Reciprocal					Reciprocal		Reciprocal								Reciprocal
NR00790	Gga.3641.1.S1_at	NM_205351	ANXA2	67		Reciprocal	Reciprocal	Reciprocal			Similar								Reciprocal	Reciprocal	Reciprocal	Reciprocal			Reciprocal	Reciprocal		Reciprocal	Reciprocal	Reciprocal	Reciprocal	Reciprocal		Reciprocal			Reciprocal		Reciprocal							Similar	Reciprocal	Reciprocal
NR00792	Gga.17281.1.S1_at			21		Reciprocal																																Reciprocal
NR00793	GgaAffx.26540.2.S1_s_at	XM_414176	LOC415814	24		Reciprocal					Similar			Reciprocal							Reciprocal	Reciprocal										Reciprocal									Similar						Reciprocal
NR00794	Gga.16955.1.S1_at			12		Reciprocal																																									Reciprocal
NR00795	Gga.9413.1.A1_at			42		Reciprocal	Reciprocal							Reciprocal						Reciprocal	Reciprocal	Reciprocal			Reciprocal	Reciprocal		Reciprocal	Reciprocal	Reciprocal		Reciprocal					Reciprocal		Reciprocal								Reciprocal
NR00797	GgaAffx.20483.1.S1_at			14		Reciprocal																																Reciprocal											Reciprocal
NR00799	Gga.9481.1.S1_s_at	NM_204932	CFI	64		Reciprocal	Reciprocal	Reciprocal			Similar								Reciprocal	Reciprocal	Reciprocal				Reciprocal	Reciprocal		Reciprocal	Reciprocal	Reciprocal	Reciprocal	Reciprocal		Reciprocal			Reciprocal		Reciprocal							Similar	Reciprocal	Reciprocal
NR00800	Gga.8349.1.S1_at			15		Reciprocal											Reciprocal																					Reciprocal						Reciprocal					Reciprocal
NR00801	GgaAffx.21372.1.S1_s_at			21		Reciprocal	Reciprocal				Similar								Reciprocal										Reciprocal	Reciprocal	Reciprocal																Reciprocal
NR00802	GgaAffx.13130.1.S1_s_at	NM_001006273	C1H13orf1	32		Reciprocal										Similar	Reciprocal																					Reciprocal		Reciprocal			Reciprocal	Reciprocal					Reciprocal
NR00803	Gga.6026.1.S1_at			63		Reciprocal	Reciprocal	Reciprocal			Similar			Reciprocal						Reciprocal	Reciprocal	Reciprocal			Reciprocal	Reciprocal		Reciprocal	Reciprocal	Reciprocal	Reciprocal	Reciprocal		Reciprocal			Reciprocal		Reciprocal								Reciprocal	Reciprocal
NR00807	Gga.3627.1.S1_at	XM_419047	PTPN3	25		Reciprocal																																Reciprocal		Reciprocal									Reciprocal
NR00809	GgaAffx.25695.6.S1_s_at		ZNF250	13		Reciprocal								Reciprocal							Reciprocal	Reciprocal			Reciprocal												Reciprocal
NR00812	Gga.6953.1.A1_at			25		Reciprocal	Reciprocal													Reciprocal	Reciprocal	Reciprocal			Reciprocal	Reciprocal		Reciprocal	Reciprocal								Reciprocal										Reciprocal
NR00814	Gga.7781.1.A1_at	XM_420116	C17orf28	11		Reciprocal	Reciprocal														Reciprocal	Reciprocal			Reciprocal				Reciprocal										Reciprocal
NR00817	Gga.6300.1.S1_at			59		Reciprocal	Reciprocal	Reciprocal			Similar			Reciprocal						Reciprocal	Reciprocal	Reciprocal			Reciprocal	Reciprocal		Reciprocal	Reciprocal	Reciprocal	Reciprocal	Reciprocal		Reciprocal			Reciprocal		Reciprocal		Similar						Reciprocal
NR00820	GgaAffx.21308.1.S1_s_at	XM_419767	DCBLD1	59		Reciprocal	Reciprocal	Reciprocal			Similar								Reciprocal	Reciprocal	Reciprocal				Reciprocal	Reciprocal		Reciprocal	Reciprocal	Reciprocal	Reciprocal	Reciprocal		Reciprocal			Reciprocal		Reciprocal								Reciprocal	Reciprocal
NR00821	Gga.3281.1.S1_at			30		Reciprocal										Similar																								Reciprocal		Similar	Reciprocal						Reciprocal
NR00822	GgaAffx.6816.2.S1_s_at	XM_001235515	DGKB	21		Reciprocal	Reciprocal	Reciprocal			Similar			Reciprocal							Reciprocal	Reciprocal			Reciprocal												Reciprocal										Reciprocal
NR00825	Gga.5092.1.S1_s_at	NM_205351	ANXA2	65		Reciprocal	Reciprocal	Reciprocal			Similar								Reciprocal	Reciprocal	Reciprocal	Reciprocal			Reciprocal	Reciprocal		Reciprocal	Reciprocal	Reciprocal	Reciprocal	Reciprocal		Reciprocal			Reciprocal		Reciprocal							Similar	Reciprocal	Reciprocal
NR00826	Gga.2833.1.S1_at		SIK1	36		Reciprocal	Reciprocal	Reciprocal												Reciprocal	Reciprocal	Reciprocal				Reciprocal		Reciprocal		Reciprocal		Reciprocal							Reciprocal								Reciprocal
NR00827	Gga.8064.1.S1_at	XM_001231706	C9orf150	17		Reciprocal																				Reciprocal
NR00828	Gga.3019.1.S1_at	XR_027096	MAGI1	11		Reciprocal																																Reciprocal
NR00832	Gga.13443.1.S1_at			56		Reciprocal	Reciprocal	Reciprocal			Similar			Reciprocal						Reciprocal	Reciprocal	Reciprocal			Reciprocal	Reciprocal		Reciprocal	Reciprocal	Reciprocal	Reciprocal	Reciprocal			Reciprocal		Reciprocal		Reciprocal		Similar						Reciprocal
NR00835	Gga.4928.1.S1_at		ZNF821	22		Reciprocal					Similar			Reciprocal								Reciprocal			Reciprocal				Reciprocal			Reciprocal									Similar						Reciprocal
NR00837	GgaAffx.5239.1.S1_at	NM_001174059	ITPR1	23		Similar	Similar	Similar						Similar						Similar						Similar													Similar
NR00838	Gga.7439.2.S1_a_at			59		Similar	Similar	Similar			Reciprocal			Similar						Similar	Similar	Similar			Similar	Similar		Similar	Similar	Similar	Similar	Similar		Similar	Similar		Similar		Similar		Reciprocal						Similar
NR00839	Gga.11034.1.S1_at		ROBO1	28		Similar	Similar													Similar						Similar		Similar						Similar					Similar								Similar
NR00840	GgaAffx.25155.1.S1_at	XM_417099	DCLK1	46		Similar	Similar												Similar	Similar	Similar				Similar	Similar		Similar	Similar	Similar	Similar	Similar		Similar			Similar		Similar								Similar
NR00841	Gga.9660.1.S1_s_at	XM_001234779	CEP170	23		Similar	Similar	Similar																		Similar
NR00842	GgaAffx.7884.1.S1_at	XM_421479	DDHD1	46		Similar	Similar							Similar						Similar	Similar	Similar			Similar	Similar		Similar	Similar	Similar		Similar					Similar		Similar								Similar
NR00843	GgaAffx.9641.1.S1_at	XM_424841	PCSK5	23		Similar	Similar													Similar						Similar		Similar	Similar										Similar								Similar
NR00845	GgaAffx.5458.1.S1_at	NM_001040091	CTLA4	10		Similar								Similar								Similar
NR00846	Gga.10732.1.S1_at	XM_413805	TMOD2	22		Similar	Similar													Similar	Similar				Similar	Similar		Similar	Similar	Similar	Similar						Similar		Similar
NR00847	Gga.13771.1.S1_at			28		Similar	Similar																			Similar		Similar	Similar					Similar													Similar
NR00848	Gga.11607.1.S1_at	XM_419341	SPRED2	17		Similar	Similar																			Similar								Similar
NR00849	Gga.17071.1.S1_at			60		Similar	Similar	Similar			Reciprocal			Similar						Similar	Similar	Similar			Similar	Similar		Similar	Similar	Similar	Similar	Similar			Similar		Seed		Similar		Reciprocal				Similar		Similar
NR00851	Gga.10645.1.S1_at			10		Similar								Similar
NR00852	GgaAffx.1788.1.S1_at	NM_001044654	PCDH15	10		Similar								Similar
NR00854	Gga.247.1.S1_at	XM_424841	PCSK5	21		Similar	Similar	Similar												Similar						Similar													Similar
NR00857	Gga.16489.1.S1_at	XM_001231325	C5orf30	15		Similar	Similar							Similar							Similar	Similar
NR00858	GgaAffx.24686.1.S1_at	XM_419817	SIM1	68		Similar	Similar	Similar			Reciprocal			Similar					Similar	Similar	Similar	Similar			Similar	Similar		Similar	Similar	Similar	Similar	Similar		Similar			Similar		Similar		Reciprocal						Similar	Similar
NR00859	GgaAffx.22221.1.S1_s_at	XM_415277	CIT	21		Similar	Similar							Similar							Similar	Similar																	Similar
NR00860	Gga.11257.1.S1_s_at	XM_420803	WFS1	29		Similar	Similar							Similar						Similar	Similar	Similar			Similar				Similar										Similar								Similar
NR00862	GgaAffx.22941.1.S1_at	XM_001232593	LRRN3	42		Similar	Similar				Reciprocal			Similar						Similar	Similar	Similar				Similar		Similar	Similar	Similar		Similar					Similar		Similar								Similar
NR00863	Gga.9457.1.S1_at	XM_415179	LOC416888	21		Similar	Similar																			Similar								Similar
NR00865	GgaAffx.7388.1.S1_s_at	XM_425452	TMEM16D	32		Similar	Similar							Similar						Similar	Similar	Similar				Similar		Similar		Similar		Similar					Similar		Similar								Similar
NR00867	GgaAffx.8079.1.S1_at	NM_001142850	ADAM12	62		Similar	Similar	Similar			Reciprocal								Similar	Similar	Similar	Similar			Similar	Similar		Similar	Similar	Similar	Similar	Similar		Similar			Similar		Similar							Reciprocal	Similar	Similar
NR00868	Gga.6833.1.S1_at			51		Similar	Similar	Similar			Reciprocal			Similar						Similar	Similar	Similar			Similar	Similar		Similar	Similar	Similar	Similar	Similar		Similar			Similar		Similar								Similar
NR00869	GgaAffx.10397.2.S1_s_at	XM_426198	LOC428640	52		Similar	Similar	Similar			Reciprocal			Similar						Similar	Similar	Similar			Similar	Similar		Similar	Similar	Similar	Similar	Similar		Similar			Similar		Similar								Similar
NR00870	Gga.8698.1.S1_at		IPO8	33		Similar	Similar													Similar					Similar	Similar								Similar													Similar	Similar
NR00871	GgaAffx.866.2.S1_s_at	XM_415736	CLIP2	26		Similar	Similar													Similar		Similar				Similar		Similar											Similar								Similar
NR00873	Gga.10095.1.S1_at	NM_001199326	KCTD4	50		Similar	Similar	Similar			Reciprocal			Similar						Similar	Similar	Similar			Similar	Similar		Similar	Similar	Similar	Similar	Similar					Similar		Similar		Reciprocal						Similar
NR00874	GgaAffx.6568.1.S1_at	XM_426299	MMRN1	60		Similar	Similar	Similar			Reciprocal								Similar	Similar	Similar				Similar	Similar		Similar	Similar	Similar	Similar	Similar		Similar			Similar		Similar								Similar	Similar
NR00875	GgaAffx.3400.1.S1_at	XM_414840	C14H16orf73	11		Similar	Similar																			Similar
NR00876	Gga.13234.1.S1_at			14		Similar	Similar																			Similar								Similar					Similar
NR00878	GgaAffx.5610.4.S1_s_at	XM_426842	USP13	14		Similar																																Similar
NR00880	GgaAffx.22521.1.S1_at	NM_001174059	ITPR1	22		Similar	Similar													Similar						Similar													Similar								Similar
NR00881	GgaAffx.9372.1.S1_at	XM_416535	HAO2	38		Similar	Similar	Similar			Reciprocal			Similar						Similar	Similar					Similar		Similar		Similar	Similar	Similar					Similar		Similar								Similar
NR00882	Gga.9012.1.S1_at		STK17B	31		Similar	Similar							Similar						Similar	Similar	Similar			Similar			Similar	Similar								Similar		Similar								Similar
NR00883	GgaAffx.7917.1.S1_at	NM_001037837	TNFAIP6	56		Similar	Similar	Similar			Reciprocal								Similar	Similar					Similar	Similar		Similar	Similar	Similar	Similar			Similar					Similar							Reciprocal	Similar	Similar
NR00887	GgaAffx.22396.2.S1_at	NM_001199586	SPAG6	57		Similar	Similar	Similar			Reciprocal			Similar						Similar	Similar	Similar			Similar	Similar		Similar	Similar	Similar	Similar	Similar			Similar		Similar		Similar		Reciprocal				Similar		Similar
NR00888	GgaAffx.26228.1.S1_s_at	XR_027207	DMGDH	71		Similar	Similar	Similar			Reciprocal			Similar					Similar	Similar	Similar	Similar			Similar	Similar		Similar	Similar	Similar	Similar	Similar		Similar			Similar		Similar								Similar	Similar
NR00889	Gga.2771.1.S1_at	NM_204264	SUFU	51		Similar	Similar	Similar			Reciprocal			Similar						Similar	Similar	Similar			Similar	Similar		Similar	Similar	Similar	Similar	Similar		Similar			Similar		Similar								Similar
NR00890	Gga.8312.1.S1_at	XM_001232057	LOC769339	63		Similar	Similar	Similar			Reciprocal			Similar					Similar	Similar	Similar	Similar			Similar	Similar		Similar	Similar	Similar	Similar	Similar		Similar			Similar		Similar		Reciprocal						Similar	Similar
NR00892	GgaAffx.5977.1.S1_at	NM_001012585	TMEM229B	10		Similar																																Similar
NR00896	Gga.19648.1.S1_at			15		Similar	Similar															Similar				Similar																					Similar
NR00897	GgaAffx.10045.1.S1_at	XM_418306	PAG1	10		Similar								Similar
NR00898	GgaAffx.6756.1.S1_s_at	XM_428819	SHC3	57		Similar	Similar	Similar			Reciprocal			Similar						Similar	Similar	Similar			Similar	Similar		Similar	Similar	Similar	Similar	Similar			Similar		Similar		Similar		Reciprocal						Similar
NR00899	GgaAffx.1076.1.S1_at	XM_417758	MANEAL	51		Similar	Similar													Similar		Similar			Similar	Similar		Similar	Similar	Similar	Similar	Similar		Similar			Similar		Similar								Similar	Similar
NR00900	Gga.6368.1.S1_at	XM_415902	DUSP14	24		Similar	Similar							Similar								Similar							Similar										Similar								Similar
NR00901	GgaAffx.7003.1.S1_at	XM_421347	CLMN	55		Similar	Similar	Similar			Reciprocal			Similar						Similar	Similar	Similar			Similar	Similar		Similar	Similar	Similar	Similar	Similar					Similar		Similar		Reciprocal						Similar
NR00902	Gga.16327.1.S1_at			55		Similar	Similar	Similar			Reciprocal								Similar	Similar	Similar				Similar	Similar		Similar	Similar	Similar	Similar	Similar		Similar			Similar		Similar								Similar	Similar
NR00903	Gga.7484.1.S1_at			10		Similar																Similar							Similar																		Similar
NR00904	GgaAffx.3027.1.S1_at	XM_414302	SLC6A11	44		Similar	Similar	Similar											Similar	Similar					Similar	Similar		Similar	Similar	Similar	Similar			Similar					Similar								Similar	Similar
NR00905	GgaAffx.24381.1.S1_at	XM_423827	TBC1D1	15		Similar	Similar							Similar								Similar
NR00906	GgaAffx.4095.1.S1_at	XM_426519	PLCE1	54		Similar	Similar	Similar						Similar						Similar	Similar				Similar	Similar		Similar	Similar	Similar	Similar	Similar		Similar			Similar		Similar								Similar	Similar
NR00907	GgaAffx.3400.1.S1_s_at	XM_414840	C14H16orf73	35		Similar	Similar												Similar						Similar	Similar								Similar														Similar
NR00908	Gga.5205.1.S1_at	XM_418037	BZRPL1	60		Similar	Similar	Similar			Reciprocal			Similar					Similar	Similar	Similar	Similar			Similar	Similar		Similar	Similar	Similar	Similar	Similar		Similar			Similar		Similar								Similar	Similar
NR00910	Gga.668.1.S1_s_at	XM_419817	SIM1	59		Similar	Similar	Similar			Reciprocal			Similar						Similar	Similar	Similar			Similar	Similar		Similar	Similar	Similar	Similar	Similar		Similar			Similar		Similar		Reciprocal						Similar
NR00912	GgaAffx.5945.1.S1_at	XM_420385	RXFP1	60		Similar	Similar	Similar			Reciprocal								Similar	Similar	Similar				Similar	Similar		Similar	Similar	Similar	Similar	Similar		Similar			Similar		Similar								Similar	Similar
NR00913	Gga.13370.1.S1_at			60		Similar	Similar	Similar			Reciprocal			Similar						Similar	Seed	Similar			Similar	Similar		Similar	Similar	Similar	Similar	Similar			Similar		Similar		Similar		Reciprocal				Similar		Similar
NR00918	GgaAffx.5791.1.S1_at	XR_027199	LOC422394	43		Similar	Similar	Similar						Similar						Similar	Similar	Similar			Similar	Similar		Similar	Similar	Similar	Similar	Similar					Similar		Similar								Similar
NR00919	Gga.9833.1.S1_s_at	XM_418389	SYBU	43		Similar	Similar							Similar						Similar	Similar	Similar			Similar	Similar		Similar	Similar	Similar		Similar		Similar			Similar		Similar								Similar
NR00920	GgaAffx.5271.4.S1_s_at	NM_001199540	MAGI2	35		Similar	Similar							Similar						Similar	Similar	Similar			Similar			Similar	Similar	Similar		Similar					Similar		Similar								Similar
NR00921	Gga.7958.1.S1_a_at	XM_414087	RBL2	13		Similar	Similar							Similar								Similar
NR00922	Gga.15155.1.S1_at		RPS24	10		Similar	Similar															Similar
NR00924	Gga.908.1.S1_at	XM_416673	ROBO1	34		Similar	Similar							Similar						Similar	Similar	Similar				Similar				Similar		Similar					Similar		Similar								Similar
NR00925	GgaAffx.26228.2.S1_s_at	XR_027207	DMGDH	68		Similar	Similar	Similar			Reciprocal			Similar					Similar	Similar	Similar	Similar			Similar	Similar		Similar	Similar	Similar	Similar	Similar		Similar			Similar		Similar								Similar	Similar
NR00926	GgaAffx.26643.2.S1_s_at	XM_420210	LRCH2	11		Similar	Similar							Similar								Similar																	Similar
NR00927	GgaAffx.22661.1.S1_at	XM_421961	RAPH1	18		Similar	Similar	Similar						Similar								Similar																									Similar
NR00928	GgaAffx.3027.2.S1_s_at	XM_414302	SLC6A11	52		Similar	Similar	Similar			Reciprocal								Similar	Similar	Similar				Similar	Similar		Similar	Similar	Similar	Similar	Similar		Similar			Similar		Similar								Similar
NR00929	Gga.11955.1.S1_at		IGSF6	25		Similar	Similar												Similar						Similar	Similar					Similar			Similar
NR00930	GgaAffx.13196.1.S1_s_at	NM_001031361	GSDMA	21		Similar	Similar																											Similar													Similar
NR00932	Gga.19553.1.S1_s_at	XM_416374	TMTC1	30		Similar	Similar							Similar						Similar	Similar	Similar								Similar		Similar					Similar										Similar
NR00934	GgaAffx.4115.3.S1_s_at	XM_420240	ATP11C	10		Similar
NR00935	Gga.19892.1.S1_at			59		Similar	Similar	Similar			Reciprocal			Similar					Similar	Similar	Similar	Similar			Similar	Similar		Similar	Similar	Similar	Similar	Similar		Similar			Similar		Similar								Similar	Similar
NR00936	Gga.13342.1.S1_at		TST	46		Similar	Similar							Similar						Similar	Similar	Similar			Similar	Similar		Similar	Similar	Similar	Similar	Similar					Similar		Similar								Similar
NR00937	GgaAffx.9990.1.S1_at	XM_001232200	ZFHX4	14		Similar								Similar								Similar
NR00938	GgaAffx.5460.1.S1_at			55		Similar	Similar	Similar			Reciprocal			Similar						Similar	Similar	Similar			Similar	Similar		Similar	Similar	Similar	Similar	Similar					Similar		Similar		Reciprocal						Similar
NR00939	GgaAffx.5859.1.S1_at	XM_426541	PDZD8	38		Similar	Similar	Similar						Similar						Similar	Similar	Similar			Similar				Similar	Similar		Similar			Similar		Similar		Similar		Reciprocal						Similar
NR00940	Gga.15329.1.S1_at	XM_417370	WISP2	36		Similar	Similar													Similar					Similar	Similar		Similar	Similar			Similar		Similar			Similar										Similar
NR00941	Gga.15253.1.S1_at			60		Similar	Similar	Similar			Reciprocal			Similar						Similar	Similar	Similar			Similar	Similar		Seed	Similar	Similar	Similar	Similar		Similar			Similar		Similar		Reciprocal						Similar
NR00942	Gga.7264.1.S1_at	XM_422122	STEAP3	51		Similar	Similar	Similar			Reciprocal			Similar						Similar	Similar	Similar			Similar	Similar		Similar	Similar	Similar	Similar	Similar					Similar		Similar								Similar
NR00943	GgaAffx.5856.1.S1_s_at	XM_421782	SLC18A2	52		Similar	Similar	Similar												Similar					Similar	Similar		Similar	Similar		Similar			Similar												Reciprocal	Similar	Similar
NR00945	Gga.8312.4.S1_a_at	XM_001232992	LOC769339	58		Similar	Similar	Similar			Reciprocal			Similar					Similar	Similar	Similar	Similar			Similar	Similar		Similar	Similar	Similar	Similar	Similar		Similar			Similar		Similar								Similar
NR00946	GgaAffx.24698.1.S1_at	XM_416673	ROBO1	39		Similar	Similar							Similar						Similar	Similar	Similar			Similar	Similar		Similar	Similar	Similar		Similar		Similar			Similar		Similar								Similar
NR00948	Gga.19375.1.S1_at			14		Similar	Similar	Similar																		Similar																					Similar
NR00949	GgaAffx.1329.1.S1_at	XM_413710	SENP8	30		Similar	Similar							Similar						Similar	Similar	Similar			Similar				Similar								Similar		Similar								Similar
NR00951	Gga.1615.1.S1_at	XM_416374	TMTC1	61		Similar	Similar	Similar			Reciprocal								Similar	Similar	Similar	Similar			Similar	Similar		Similar	Similar	Similar	Similar	Similar		Seed			Similar		Similar								Similar	Similar
NR00953	GgaAffx.25660.1.S1_at	NM_001199545	LRRTM3	35		Similar	Similar	Similar			Reciprocal								Similar	Similar	Similar				Similar	Similar		Similar	Similar	Similar	Similar	Similar					Similar		Similar
NR00954	GgaAffx.8763.1.S1_s_at	XM_419111	DOK6	28		Similar	Similar	Similar						Similar						Similar	Similar	Similar																									Similar
NR00955	GgaAffx.867.1.S1_at		CLIP2	13		Similar	Similar							Similar								Similar
NR00959	Gga.3585.1.S1_at	NM_204329	KAT2A	20		Similar								Similar								Similar																									Similar
NR00960	Gga.11661.1.S1_at		C5orf28	28		Similar	Similar							Similar						Similar	Similar	Similar			Similar				Similar								Similar		Similar								Similar
NR00962	GgaAffx.5486.1.S1_s_at	XM_001232751	ABI2	11		Similar								Similar								Similar
NR00963	Gga.12548.3.S1_s_at	XM_421741	SH3PXD2A	56		Similar	Similar	Similar											Similar	Similar	Similar				Similar	Similar		Similar	Similar	Similar	Similar	Similar		Similar			Similar		Similar								Similar	Similar
NR00964	Gga.7716.2.S1_a_at			41		Similar	Similar				Reciprocal			Similar						Similar	Similar	Similar			Similar			Similar	Similar	Similar		Similar					Similar		Similar								Similar
NR00965	GgaAffx.6031.1.S1_s_at		MYO3B	33		Similar	Similar	Similar						Similar						Similar	Similar	Similar				Similar			Similar	Similar		Similar															Similar
NR00966	Gga.15325.1.S1_at			50		Similar	Similar													Similar	Similar	Similar			Similar	Similar		Similar	Similar	Similar		Similar		Similar			Similar		Similar								Similar
NR00968	Gga.4829.1.S1_at			11		Similar	Similar																															Similar
NR00969	Gga.12660.2.S1_a_at	XM_424841	PCSK5	53		Similar	Similar	Similar						Similar						Similar	Similar	Similar			Similar	Similar		Similar	Similar	Similar	Similar	Similar		Similar			Similar		Similar								Similar
NR00970	GgaAffx.11359.5.S1_s_at	XR_026859	SGSM1	45		Similar	Similar				Reciprocal			Similar						Similar	Similar	Similar			Similar			Similar	Similar	Similar		Similar					Similar		Similar								Similar
NR00971	Gga.851.1.S1_at	NM_001081704	HBE	62		Similar	Similar	Similar			Reciprocal			Similar						Similar	Similar	Similar			Similar	Similar		Similar	Similar	Similar	Similar	Similar		Similar			Similar		Similar		Reciprocal						Similar	Similar
NR00972	Gga.5009.1.S1_s_at	XM_418173	FBN2	22		Similar	Similar							Similar						Similar	Similar	Similar																	Similar								Similar
NR00973	Gga.4096.3.S1_a_at	NM_001159315	PVALB	10		Similar	Similar																			Similar
NR00974	GgaAffx.25062.1.S1_at	XM_001233771	AFF3	65		Similar	Similar	Similar			Reciprocal			Similar					Similar	Similar	Similar	Similar			Similar	Similar		Similar	Similar	Similar	Similar	Similar		Similar			Similar		Similar		Reciprocal						Similar	Similar
NR00975	Gga.5714.1.S1_at	NM_001039098	ZP2	44		Similar	Similar	Similar			Reciprocal			Similar						Similar	Similar	Similar				Similar		Similar	Similar	Similar		Similar					Similar		Similar								Similar
NR00976	GgaAffx.6764.1.S1_at	XM_426137	ZNF238	27		Similar	Similar							Similar						Similar	Similar	Similar			Similar				Similar								Similar		Similar								Similar
NR00980	GgaAffx.21089.1.S1_s_at	XM_417010	LMO7	44		Similar	Similar	Similar			Reciprocal			Similar						Similar	Similar	Similar			Similar	Similar		Similar	Similar	Similar	Similar	Similar					Similar		Similar								Similar
NR00981	Gga.15768.1.S1_at	NM_001037837	TNFAIP6	65		Similar	Similar	Similar			Reciprocal								Similar	Similar	Similar	Similar			Similar	Similar		Similar	Similar	Similar	Similar	Similar		Similar			Similar		Similar							Reciprocal	Similar	Similar
NR00982	Gga.7446.1.S1_at			26		Similar	Similar							Similar							Similar	Similar							Similar	Similar		Similar					Similar		Similar								Similar
NR00983	Gga.522.1.S1_at	NM_205028	CNTFR	58		Similar	Similar	Similar			Reciprocal			Similar						Similar	Similar	Similar			Similar	Similar		Similar	Similar	Similar	Similar	Similar		Similar			Similar		Similar								Similar	Similar
NR00984	Gga.3379.2.S1_at		SH3KBP1	25		Similar	Similar	Similar						Similar						Similar	Similar	Similar			Similar	Similar																					Similar
NR00985	GgaAffx.25256.1.S1_at	XM_423827	TBC1D1	15		Similar	Similar							Similar								Similar
NR00987	Gga.4149.1.S1_at	NM_204177	LDHB	24		Similar	Similar							Similar							Similar	Similar															Similar		Similar								Similar
NR00988	GgaAffx.200.1.S1_s_at	XM_418173	FBN2	13		Similar								Similar								Similar
NR00989	Gga.11781.1.S1_at		TM6SF1	58		Similar	Similar	Similar											Similar	Similar	Similar				Similar	Similar		Similar	Similar	Similar	Similar	Similar		Similar			Similar		Similar								Similar	Similar
NR00990	GgaAffx.26564.1.S1_at		KSR1	28		Similar	Similar							Similar						Similar	Similar	Similar			Similar	Similar		Similar	Similar										Similar								Similar
NR00991	GgaAffx.7696.1.S1_at	NM_001199420	MPPED2	44		Similar	Similar							Similar						Similar	Similar	Similar			Similar	Similar		Similar	Similar	Similar		Similar					Similar		Similar								Similar
NR00992	GgaAffx.8079.2.S1_s_at	NM_001142850	ADAM12	66		Similar	Similar	Similar			Reciprocal			Similar					Similar	Similar	Similar	Similar			Similar	Similar		Similar	Similar	Similar	Similar	Similar		Similar			Similar		Similar								Similar	Similar
NR00993	Gga.4156.1.S1_at			38		Similar	Similar							Similar						Similar	Similar	Similar			Similar	Similar		Similar	Similar			Similar					Similar		Similar								Similar
NR00994	Gga.12975.1.S1_s_at	XM_416804	RPS6KA3	37		Similar	Similar							Similar						Similar	Similar	Similar			Similar	Similar		Similar	Similar			Similar					Similar		Similar								Similar
NR00995	Gga.6650.3.S1_a_at	XM_424812	PDCD1LG2	10		Similar								Similar
NR00996	Gga.3468.1.S1_at			58		Similar	Similar	Similar			Reciprocal			Similar					Similar	Similar	Similar	Similar			Similar	Similar		Similar	Similar	Similar	Similar	Similar		Similar			Similar		Similar								Similar
NR00997	Gga.19521.1.S1_s_at	XM_416966	ITGBL1	18		Similar	Similar																			Similar								Similar
NR00999	GgaAffx.5847.1.S1_at	NM_001031128	NPY2R	43		Similar	Similar	Similar						Similar						Similar	Similar	Similar			Similar	Similar		Similar	Similar	Similar		Similar					Similar		Similar								Similar
NR01000	Gga.11300.1.S1_at		LOC770869	38		Similar	Similar				Reciprocal			Similar						Similar	Similar	Similar			Similar			Similar	Similar	Similar		Similar					Similar		Similar		Reciprocal						Similar
NR01001	GgaAffx.23327.1.S1_s_at	XM_421327	RIN3	58		Similar	Similar	Similar											Similar	Similar					Similar	Similar		Similar	Similar	Similar	Similar	Similar		Similar			Similar		Similar								Similar	Similar
NR01002	GgaAffx.9284.1.S1_at	XM_424705	MCTP1	26		Similar	Similar							Similar						Similar	Similar	Similar							Similar								Similar		Similar								Similar
NR01003	GgaAffx.26414.1.S1_s_at	XM_001231969	CES1	61		Similar	Similar	Similar			Reciprocal			Similar					Similar	Similar	Similar	Similar			Similar	Similar		Similar	Similar	Similar	Similar	Similar		Similar			Similar		Similar		Reciprocal						Similar
NR01004	GgaAffx.4787.1.S1_at	XM_001234785	FAM19A4	12		Similar																																Similar
NR01005	Gga.10391.1.S1_at			15		Similar	Similar							Similar							Similar	Similar																	Similar
NR01006	GgaAffx.22396.1.S1_at	NM_001199586	SPAG6	50		Similar	Similar	Similar			Reciprocal			Similar						Similar	Similar	Similar			Similar	Similar		Similar	Similar	Similar	Similar	Similar					Similar		Similar		Reciprocal						Similar
NR01007	GgaAffx.10285.1.S1_at	XM_416734	DSCAM	41		Similar	Similar	Similar			Reciprocal			Similar						Similar	Similar	Similar			Similar			Similar	Similar	Similar		Similar					Similar		Similar		Reciprocal						Similar
NR01008	Gga.8753.1.S1_at			28		Similar	Similar													Similar					Similar	Similar		Similar	Similar		Similar			Similar					Similar								Similar
NR01009	Gga.6130.1.S1_at			57		Similar	Similar	Similar			Reciprocal			Similar						Similar	Similar	Similar			Similar	Similar		Similar	Similar	Similar	Similar	Similar		Similar			Similar		Similar								Similar
NR01010	Gga.10720.1.S1_at			29		Similar	Similar												Similar						Similar	Similar								Similar													Similar
NR01012	GgaAffx.9285.1.S1_at	XM_429122	FAM81B	44		Similar	Similar				Reciprocal			Similar						Similar	Similar	Similar			Similar	Similar		Similar	Similar	Similar		Similar					Similar		Similar								Similar
NR01013	GgaAffx.24056.3.S1_s_at	XM_416372	CAPRIN2	17		Similar	Similar							Similar								Similar																	Similar
NR01014	Gga.19747.1.S1_s_at	XM_421810	CPXM2	60		Similar	Similar	Similar			Reciprocal			Similar					Similar	Similar	Similar	Similar			Similar	Similar		Similar	Similar	Similar	Similar	Similar		Similar			Similar		Similar		Reciprocal						Similar
NR01015	GgaAffx.22420.1.S1_s_at	XM_421906	HECW2	39		Similar	Similar				Reciprocal			Similar						Similar	Similar	Similar			Similar	Similar		Similar	Similar	Similar		Similar					Similar		Similar								Similar
NR01016	Gga.8025.1.S1_at	XR_026692	SLC13A3	43		Similar	Similar	Similar						Similar						Similar	Similar	Similar			Similar	Similar		Similar	Similar	Similar		Similar					Similar		Similar								Similar
NR01017	GgaAffx.21089.1.S1_at		LMO7	55		Similar	Similar	Similar			Reciprocal			Similar						Similar	Similar	Similar			Similar	Similar		Similar	Similar	Similar	Similar	Similar		Similar			Similar		Similar								Similar
NR01018	Gga.13676.1.S1_at	XM_424596	ACSM5	13		Similar	Similar							Similar								Similar
NR01019	Gga.14125.1.A1_at			65		Similar	Similar	Similar			Reciprocal			Similar					Similar	Similar	Similar	Similar			Similar	Similar		Similar	Similar	Similar	Similar	Similar		Similar			Similar		Similar								Similar	Similar
NR01020	Gga.10389.1.S1_s_at	XM_413930	ITGA11	13		Similar																																Similar
NR01021	GgaAffx.6084.3.S1_s_at	XM_421810	CPXM2	65		Similar	Similar	Similar			Reciprocal			Similar					Similar	Similar	Similar	Similar			Similar	Similar		Similar	Similar	Similar	Similar	Similar		Similar			Similar		Similar		Reciprocal						Similar
NR01022	GgaAffx.9010.1.S1_at			61		Similar	Similar	Similar			Reciprocal			Similar						Similar	Similar	Similar			Similar	Similar		Similar	Similar	Similar	Similar	Similar		Similar			Similar		Similar								Similar	Similar
NR01023	Gga.12898.1.S1_at	XM_419544	AKT3	24		Similar	Similar							Similar						Similar	Similar	Similar			Similar			Similar	Similar								Similar										Similar
NR01025	Gga.3049.1.S1_at	XM_422519	DOCK7	27		Similar	Similar							Similar							Similar	Similar			Similar				Similar								Similar		Similar								Similar
NR01026	Gga.9109.1.S1_at			33		Similar	Similar	Similar												Similar		Similar				Similar			Similar					Similar													Similar	Similar
NR01027	Gga.8189.1.S1_at		SETD2	24		Similar	Similar															Similar			Similar	Similar			Similar					Similar													Similar
NR01028	Gga.3398.1.S1_at	NM_205010	PITX2	66		Similar	Similar	Similar			Reciprocal			Similar					Similar	Similar	Similar	Similar			Similar	Similar		Similar	Similar	Similar	Similar	Similar		Similar			Similar		Similar								Similar
NR01029	Gga.2413.1.S1_at	NM_001004390	HBG1	60		Similar	Similar	Similar			Reciprocal			Similar						Similar	Similar	Similar			Similar	Similar		Similar	Similar	Similar	Similar	Similar		Similar			Similar		Similar		Reciprocal						Similar
NR01030	GgaAffx.866.1.S1_at	XM_415736	CLIP2	34		Similar	Similar							Similar						Similar	Similar	Similar			Similar	Similar		Similar	Similar			Similar					Similar		Similar								Similar
NR01031	Gga.13109.1.S1_at		PDE1A	61		Similar	Similar	Similar			Reciprocal			Similar						Seed	Similar	Similar			Similar	Similar		Similar	Similar	Similar	Similar	Similar		Similar			Similar		Similar		Reciprocal						Similar
NR01032	GgaAffx.24341.1.S1_at	XM_416436	KRAS	41		Similar	Similar	Similar						Similar						Similar	Similar	Similar			Similar	Similar		Similar	Similar	Similar	Similar	Similar					Similar		Similar								Similar
NR01034	Gga.5549.1.S1_at			26		Similar	Similar							Similar							Similar	Similar			Similar				Similar								Similar		Similar								Similar
NR01035	GgaAffx.6653.1.S1_at	XM_421297	NRXN3	15		Similar	Similar							Similar								Similar																									Similar
NR01036	GgaAffx.2160.2.S1_s_at	XM_001231681	USP49	61		Similar	Similar	Similar			Reciprocal			Similar						Similar	Similar	Similar			Similar	Similar		Similar	Similar	Similar	Similar	Similar		Similar			Similar		Similar		Reciprocal						Similar
NR01037	Gga.3049.2.S1_s_at	XM_422519	DOCK7	25		Similar	Similar							Similar						Similar	Similar	Similar			Similar				Similar										Similar								Similar
NR01038	GgaAffx.8289.7.S1_s_at	XM_419020	ADCY2	51		Similar	Similar	Similar						Similar						Similar	Similar	Similar			Similar	Similar		Similar	Similar	Similar	Similar	Similar		Similar			Similar		Similar								Similar
NR01039	Gga.12548.1.S1_s_at	XM_421741	SH3PXD2A	36		Similar	Similar													Similar		Similar			Similar	Similar		Similar	Similar										Similar								Similar
NR01040	Gga.11830.1.S1_at	NM_001034815	DNASE1L3	52		Similar	Similar	Similar			Reciprocal								Similar	Similar		Similar			Similar	Similar		Similar	Similar	Similar	Similar			Similar					Similar								Similar	Similar
NR01041	GgaAffx.21643.1.S1_at			18		Similar	Similar							Similar								Similar																	Similar								Similar
NR01042	GgaAffx.6011.2.S1_s_at	XM_416037	ADAMTS20	15		Similar	Similar							Similar																									Similar
NR01043	Gga.452.1.S1_s_at	XM_421178	SLC8A3	26		Similar	Similar							Similar						Similar	Similar	Similar							Similar			Similar					Similar		Similar								Similar
NR01044	Gga.596.1.S2_at	NM_205118	HSD3B1	38		Similar	Similar				Reciprocal			Similar						Similar	Similar	Similar			Similar	Similar			Similar	Similar		Similar					Similar		Similar		Reciprocal						Similar
NR01045	Gga.17855.1.S1_at			15		Similar	Similar							Similar								Similar															Similar
NR01046	GgaAffx.22712.1.S1_at	XM_421969	PDE1A	58		Similar	Similar	Similar			Reciprocal			Similar						Similar	Similar	Similar			Similar	Similar		Similar	Similar	Similar	Similar	Similar		Similar			Similar		Similar		Reciprocal						Similar
NR01047	Gga.16279.1.S1_at		ATP11C	13		Similar	Similar																		Similar				Similar																		Similar
NR01048	GgaAffx.21102.1.S1_s_at	NM_001007977	ALDOB	60		Similar	Similar	Similar			Reciprocal			Similar					Similar	Similar	Similar	Similar			Similar	Similar		Similar	Similar	Similar	Similar	Similar		Similar			Similar		Similar								Similar
NR01049	GgaAffx.2908.1.S1_at	XM_420168	LOC422171	19		Similar	Similar							Similar						Similar		Similar																									Similar
NR01050	Gga.13849.1.S1_at			65		Similar	Similar	Similar			Reciprocal			Similar					Similar	Similar	Similar	Similar			Similar	Similar		Similar	Similar	Similar	Similar	Similar		Similar			Similar		Similar								Similar	Similar
NR01051	Gga.19035.1.S1_at	NM_001079492	FAM26E	59		Similar	Similar	Similar											Similar	Similar	Similar	Similar			Similar	Similar		Similar	Similar	Similar	Similar	Similar		Similar			Similar		Similar								Similar	Similar
NR01052	Gga.5827.1.S1_at		DSCAM	36		Similar	Similar				Reciprocal			Similar						Similar	Similar	Similar			Similar			Similar	Similar	Similar		Similar					Similar		Similar								Similar
NR01053	GgaAffx.3007.1.S1_at	XM_415177	RPH3A	13		Similar	Similar																			Similar								Similar													Similar
NR01054	GgaAffx.2844.1.S1_s_at	XM_415167	CUX2	37		Similar	Similar							Similar						Similar	Similar	Similar				Similar			Similar	Similar		Similar					Similar		Similar								Similar
NR01055	Gga.3777.1.S1_at		SCP2	39		Similar	Similar													Similar		Similar			Similar	Similar		Similar	Similar					Similar													Similar
NR01056	Gga.17712.1.A1_at	XM_001232200	ZFHX4	22		Similar	Similar							Similar						Similar	Similar	Similar			Similar																						Similar
NR01057	GgaAffx.20870.1.S1_s_at			13		Similar	Similar																																								Similar
NR01058	GgaAffx.4115.1.S1_s_at	XM_420240	ATP11C	16		Similar	Similar															Similar																									Similar
NR01059	Gga.11193.1.S1_s_at	XR_027207	DMGDH	59		Similar	Similar	Similar			Reciprocal			Similar						Similar	Similar	Similar			Similar	Similar		Similar	Similar	Similar	Similar	Similar		Similar			Similar		Similar		Reciprocal						Similar
NR01060	Gga.2129.1.S1_s_at	XM_001231728	MAP1B	64		Similar	Similar	Similar			Reciprocal			Similar					Similar	Similar	Similar	Similar			Similar	Similar		Similar	Similar	Similar	Similar	Similar		Similar			Similar		Similar								Similar
NR01061	Gga.7678.1.S1_at			12		Similar	Similar																			Similar																					Similar
NR01062	Gga.3801.1.S1_at			35		Similar	Similar							Similar						Similar	Similar	Similar			Similar				Similar	Similar		Similar					Similar		Similar								Similar
NR01063	GgaAffx.4908.1.S1_s_at	XR_027197	DNAH7	41		Similar	Similar				Reciprocal			Similar						Similar	Similar	Similar			Similar			Similar	Similar	Similar		Similar					Similar		Similar								Similar
NR01064	Gga.10145.1.S1_a_at	NM_001004407	GYPC	26		Similar	Similar							Similar						Similar	Similar	Similar			Similar	Similar			Similar																		Similar
NR01065	GgaAffx.5945.2.S1_s_at	XM_420385	RXFP1	64		Similar	Similar	Similar			Reciprocal			Similar						Similar	Similar	Similar			Similar	Similar		Similar	Similar	Similar	Similar	Similar		Similar			Similar		Similar								Similar	Similar
NR01066	GgaAffx.4144.3.S1_s_at	XM_418558	DIP2C	32		Similar	Similar							Similar						Similar	Similar	Similar			Similar				Similar								Similar		Similar								Similar
NR01067	GgaAffx.1371.2.S1_s_at	XM_413711	MYO9A	27		Similar	Similar							Similar						Similar		Similar							Similar										Similar								Similar
NR01068	GgaAffx.6976.1.S1_at	XR_027242	LOC424180	34		Similar	Similar							Similar						Similar	Similar	Similar			Similar			Similar	Similar	Similar		Similar					Similar		Similar								Similar
NR01069	GgaAffx.9032.5.S1_s_at	XM_420729	ATP8A1	46		Similar	Similar													Similar	Similar	Similar			Similar	Similar		Similar	Similar		Similar			Similar			Similar		Similar								Similar
NR01070	Gga.18086.1.S1_at			41		Similar	Similar	Similar						Similar						Similar	Similar	Similar			Similar	Similar		Similar	Similar	Similar	Similar	Similar		Similar			Similar		Similar								Similar
NR01071	GgaAffx.4264.1.S1_at	XM_415252	LOC416959	36		Similar	Similar	Similar			Reciprocal			Similar						Similar	Similar	Similar			Similar	Similar			Similar								Similar		Similar								Similar
NR01072	Gga.13563.1.S1_at			20		Similar	Similar							Similar						Similar		Similar																									Similar
NR01073	Gga.9389.1.S1_at	NM_001115017	SELO	52		Similar	Similar	Similar			Reciprocal			Similar						Similar	Similar	Similar			Similar	Similar		Similar	Similar	Similar	Similar	Similar					Similar		Similar								Similar
NR01074	Gga.15780.1.S1_at	XM_415147	WDR66	14		Similar	Similar															Similar																									Similar
NR01075	Gga.14589.1.S1_s_at	XM_420385	RXFP1	64		Similar	Similar	Similar			Reciprocal			Similar					Similar	Similar	Similar	Similar			Similar	Seed		Similar	Similar	Similar	Similar	Similar		Similar			Similar		Similar								Similar	Similar
NR01076	GgaAffx.9598.1.S1_s_at	NM_001031610	PSIP1	16		Similar	Similar							Similar								Similar			Similar																						Similar
NR01077	Gga.3398.1.S1_a_at	NM_205010	PITX2	60		Similar	Similar	Similar			Reciprocal			Similar					Similar	Similar	Similar	Similar			Similar	Similar		Similar	Similar	Similar	Similar	Similar		Similar			Similar		Similar								Similar
NR01078	Gga.3187.1.S1_at		HOXD8	51		Similar	Similar	Similar			Reciprocal			Similar						Similar	Similar	Similar			Similar	Similar		Similar	Similar	Similar	Similar	Similar		Similar			Similar		Similar								Similar
NR01079	Gga.19136.1.A1_a_at	XM_419073	MURC	34		Similar	Similar													Similar		Similar			Similar	Similar			Similar					Similar					Similar								Similar
NR01080	GgaAffx.2231.1.S1_at	XM_001234071	LOC770749	17		Similar	Similar							Similar								Similar																									Similar
NR01081	GgaAffx.25062.1.S1_s_at	XM_001233771	AFF3	69		Similar	Similar	Similar			Reciprocal			Similar					Similar	Similar	Similar	Similar			Similar	Similar		Similar	Similar	Similar	Similar	Similar		Similar			Similar		Similar								Similar	Similar
NR01082	GgaAffx.4264.2.S1_s_at	XM_415252	LOC416959	40		Similar	Similar	Similar			Reciprocal			Similar						Similar	Similar	Similar			Similar	Similar			Similar	Similar		Similar					Similar		Similar								Similar
NR01083	Gga.12248.1.S1_at		LOC424647	19		Similar	Similar							Similar								Similar																									Similar
NR01084	GgaAffx.26203.1.S1_at	XM_415840	SPECC1	44		Similar	Similar	Similar			Reciprocal			Similar						Similar	Similar	Similar			Similar	Similar		Similar	Similar	Similar									Similar								Similar
NR01085	GgaAffx.26187.1.S1_s_at	XM_415147	WDR66	12		Similar	Similar							Similar								Similar
NR01086	GgaAffx.9724.1.S1_at	XM_429167	LOC431615	17		Similar	Similar							Similar								Similar																									Similar
NR01087	Gga.12558.1.S1_s_at	XM_415840	SPECC1	43		Similar	Similar				Reciprocal			Similar						Similar	Similar	Similar			Similar	Similar		Similar	Similar								Similar		Similar								Similar
NR01088	Gga.1231.1.S1_at		MCTP1	42		Similar	Similar	Similar			Reciprocal			Seed						Similar	Similar	Similar			Similar				Similar	Similar		Similar					Similar		Similar		Reciprocal						Similar
NR01089	Gga.16954.1.S1_at			21		Similar	Similar							Similar							Similar	Similar			Similar				Similar										Similar								Similar
NR01090	GgaAffx.9009.1.A1_at			47		Similar	Similar	Similar			Reciprocal			Similar						Similar	Similar	Similar			Similar	Similar		Similar	Similar	Similar		Similar					Similar		Similar								Similar
NR01091	Gga.16816.1.S1_at			45		Similar	Similar	Similar			Reciprocal			Similar						Similar	Similar	Similar			Similar	Similar		Similar	Similar	Similar	Similar	Similar		Similar			Similar		Similar								Similar
NR01092	Gga.12418.1.S1_s_at	XM_416804	RPS6KA3	42		Similar	Similar							Similar						Similar	Similar	Similar			Similar	Similar		Similar	Similar	Similar		Similar					Similar		Similar								Similar
NR01093	GgaAffx.21834.1.S1_s_at	NM_001001741	CCK	55		Similar	Similar	Similar			Reciprocal			Similar						Similar	Similar	Similar			Similar	Similar		Similar	Similar	Similar	Similar	Similar		Similar			Similar		Similar								Similar
NR01094	GgaAffx.9345.1.S1_at	XM_001233706	RAB3C	25		Similar	Similar							Similar						Similar	Similar	Similar				Similar													Similar								Similar
NR01095	GgaAffx.5454.1.S1_at	NM_001100288	ICOS	50		Similar	Similar	Similar			Reciprocal			Similar						Similar	Similar	Similar			Similar	Similar		Similar	Similar	Similar	Similar			Similar			Similar		Similar								Similar
NR01096	Gga.1611.1.A1_at			53		Similar	Similar	Similar			Reciprocal			Similar						Similar	Similar	Similar			Similar	Similar		Similar	Similar	Similar	Similar	Similar		Similar			Similar		Similar								Similar
NR01097	Gga.18329.1.S1_at			37		Similar	Similar	Similar						Similar						Similar	Similar	Similar			Similar	Similar		Similar	Similar																		Similar
NR01098	Gga.19675.1.S1_at			21		Similar	Similar	Similar						Similar						Similar	Similar	Similar																									Similar
NR01099	Gga.6873.1.S1_at			25		Similar	Similar							Similar								Similar			Similar	Similar			Similar																		Similar
NR01100	GgaAffx.4318.1.S1_s_at	XM_001234829	LOC771567	44		Similar	Similar				Reciprocal			Similar						Similar	Similar	Similar			Similar	Similar		Similar	Similar	Similar		Similar					Similar		Similar								Similar
NR01101	Gga.5671.1.S1_at		KRAS	52		Similar	Similar	Similar			Reciprocal			Similar						Similar	Similar	Similar			Similar	Similar		Similar	Similar	Similar	Similar	Similar		Similar			Similar		Similar								Similar
NR01102	GgaAffx.3003.1.S1_at	XM_415177	RPH3A	22		Similar	Similar							Similar							Similar	Similar			Similar				Similar										Similar								Similar
NR01103	GgaAffx.2551.1.S1_at	NM_001007082	TRPM8	25		Similar	Similar							Similar						Similar	Similar	Similar															Similar		Similar								Similar
NR01104	GgaAffx.24188.1.S1_at	XM_415599	B3GNTL1	46		Similar	Similar	Similar			Reciprocal			Similar						Similar	Similar	Similar			Similar	Similar		Similar	Similar	Similar	Similar	Similar					Similar		Similar								Similar
NR01105	GgaAffx.21359.1.S1_at	XM_429561	LOC418249	44		Similar	Similar	Similar						Similar						Similar	Similar	Similar			Similar	Similar		Similar	Similar	Similar		Similar					Similar		Similar								Similar
NR01106	GgaAffx.1333.1.S1_at	XM_428969	PDILT	15		Similar	Similar							Similar								Similar																									Similar
NR01107	GgaAffx.13006.1.S1_at	NM_001031255	DPP4	42		Similar	Similar	Similar						Similar						Similar	Similar	Similar			Similar	Similar		Similar	Similar		Similar			Similar					Similar								Similar
NR01108	GgaAffx.859.1.S1_at	XM_415736	CLIP2	48		Similar	Similar							Similar						Similar	Similar	Similar			Similar	Similar		Similar	Similar	Similar		Similar		Similar			Similar		Similar								Similar
NR01109	Gga.14583.1.S1_at			54		Similar	Similar	Similar			Reciprocal			Similar						Similar	Similar	Similar			Seed	Similar		Similar	Similar	Similar	Similar	Similar		Similar			Similar		Similar								Similar
NR01110	GgaAffx.10701.1.S1_at	NM_001195562	C3H6orf138	22		Similar	Similar							Similar							Similar	Similar			Similar				Similar								Similar										Similar
NR01111	GgaAffx.1820.1.S1_at	XM_414529	STK10	57		Similar	Similar	Similar			Reciprocal			Similar						Similar	Similar	Similar			Similar	Similar		Similar	Similar	Similar	Similar	Similar		Similar			Similar		Similar								Similar
NR01112	GgaAffx.2160.1.S1_at		USP49	59		Similar	Similar	Similar			Reciprocal			Similar						Similar	Similar	Similar			Similar	Similar		Similar	Similar	Similar	Similar	Similar		Similar			Similar		Similar		Reciprocal						Similar
NR01113	GgaAffx.2978.2.S1_s_at	XM_420945	PLCB2	21		Similar	Similar							Similar								Similar			Similar				Similar										Similar								Similar
NR01114	Gga.4083.1.S1_at		NKX-6.1	54		Similar	Similar	Similar			Reciprocal			Similar						Similar	Similar	Similar			Similar	Similar		Similar	Similar	Similar	Similar	Similar					Similar		Similar		Reciprocal						Similar
NR01115	GgaAffx.6579.1.S1_at	NM_001031551	NGB	23		Similar	Similar							Similar							Similar	Similar			Similar				Similar								Similar		Similar								Similar
NR01116	GgaAffx.9547.1.S1_s_at	XM_429154	LOC431600	24		Similar	Similar							Similar							Similar	Similar															Similar		Similar								Similar
NR01117	Gga.15280.1.S1_s_at			59		Similar	Similar	Similar			Reciprocal			Similar						Similar	Similar	Similar			Similar	Similar		Similar	Seed	Similar	Similar	Similar		Similar			Similar		Similar								Similar
NR01118	GgaAffx.23288.1.S1_at	XM_422482	SCP2	23		Similar	Similar							Similar								Similar				Similar			Similar																		Similar
NR01119	GgaAffx.24739.1.S1_at	XM_418302	JPH1	46		Similar	Similar	Similar						Similar						Similar	Similar	Similar			Similar	Similar		Similar	Similar	Similar	Similar	Similar		Similar			Similar										Similar
NR01120	GgaAffx.5847.1.A1_at	NM_001031128	NPY2R	26		Similar	Similar							Similar						Similar	Similar	Similar				Similar													Similar								Similar
NR01121	GgaAffx.6995.4.S1_at	XR_027242	LOC424180	27		Similar	Similar							Similar							Similar	Similar			Similar				Similar								Similar		Similar								Similar
NR01122	Gga.13599.1.S1_at			47		Similar	Similar				Reciprocal			Similar						Similar	Similar	Similar			Similar	Similar		Similar	Similar	Similar		Similar					Similar		Similar								Similar
NR01123	Gga.15395.1.S1_at	XR_027053	C20orf160	40		Similar	Similar	Similar			Reciprocal			Similar						Similar		Similar			Similar	Similar			Similar	Similar	Similar			Similar					Similar								Similar
NR01124	Gga.4875.1.S1_at	NM_001004374	HBZ	56		Similar	Similar	Similar			Reciprocal			Similar						Similar	Similar	Similar			Similar	Similar		Similar	Similar	Similar	Similar	Similar					Similar		Similar		Reciprocal						Similar
NR01125	Gga.18359.1.S1_at			33		Similar	Similar				Reciprocal			Similar							Similar	Similar			Similar	Similar		Similar	Similar								Similar		Similar								Similar
NR01126	GgaAffx.8131.1.S1_s_at	XM_416342	LOC418108	59		Similar	Similar	Similar			Reciprocal			Similar						Similar	Similar	Similar			Similar	Similar		Similar	Similar	Similar	Similar	Similar		Similar			Similar		Similar		Reciprocal						Similar
NR01127	Gga.13742.1.A1_at			45		Similar	Similar				Reciprocal			Similar						Similar	Similar	Seed			Similar	Similar		Similar	Similar	Similar		Similar					Similar		Similar								Similar
NR01128	GgaAffx.23346.2.S1_s_at	NM_001030981	HDAC9	58		Similar	Similar	Similar			Reciprocal			Similar						Similar	Similar	Similar			Similar	Similar		Similar	Similar	Similar	Similar	Similar		Similar			Similar		Similar								Similar
NR01129	Gga.19136.2.S1_at		MURC	47		Similar	Similar				Reciprocal			Similar						Similar	Similar	Similar			Similar	Similar		Similar	Similar	Similar	Similar	Similar		Similar			Similar		Similar								Similar
NR01130	Gga.19402.1.S1_at	XM_423667	LOXL3	58		Similar	Similar	Similar			Reciprocal			Similar						Similar	Similar	Similar			Similar	Similar		Similar	Similar	Similar	Similar	Similar		Similar			Similar		Similar								Seed
NR01131	Gga.18367.1.S1_s_at	XM_424705	MCTP1	34		Similar	Similar							Similar						Similar	Similar	Similar			Similar				Similar			Similar					Similar		Similar								Similar
NR01132	GgaAffx.1615.1.S1_at	NM_001039098	ZP2	45		Similar	Similar	Similar			Reciprocal			Similar						Similar	Similar	Similar			Similar	Similar		Similar	Similar	Similar		Similar					Similar		Similar								Similar
NR01133	GgaAffx.24062.1.S1_at	XM_416374	TMTC1	59		Similar	Similar	Similar			Reciprocal			Similar					Similar	Similar	Similar	Similar			Similar	Similar		Similar	Similar	Similar	Similar	Similar		Similar			Similar		Similar								Similar
NR01134	Gga.9482.1.S1_at	NM_206989	UTS2D	56		Similar	Similar	Similar			Reciprocal			Similar						Similar	Similar	Similar			Similar	Similar		Similar	Similar	Similar	Similar	Similar					Similar		Similar		Reciprocal						Similar
NR01135	GgaAffx.1434.1.A1_at			52		Similar	Similar	Similar			Reciprocal			Similar						Similar	Similar	Similar			Similar	Similar		Similar	Similar	Similar	Similar	Similar		Similar			Similar		Similar								Similar
NR01136	GgaAffx.7364.1.S1_at			43		Similar	Similar				Reciprocal			Similar						Similar	Similar	Similar			Similar			Similar	Similar	Similar		Similar					Similar		Similar								Similar
NR01137	Gga.11250.2.S1_a_at	XM_001232822	LOC769535	40		Similar	Similar	Similar			Reciprocal			Similar						Similar	Similar	Similar			Similar	Similar		Similar	Similar	Similar		Similar					Similar		Similar								Similar
NR01138	Gga.10980.2.S1_at		PAPPA	36		Similar	Similar							Similar						Similar	Similar	Similar			Similar			Similar	Similar	Similar		Similar					Similar		Similar								Similar
NR01139	Gga.13742.1.S1_at			38		Similar	Similar							Similar						Similar	Similar	Similar			Similar	Similar		Similar	Similar			Similar					Similar		Similar								Similar
NR01140	Gga.12623.2.S1_a_at	XM_420683	FGL1	44		Similar	Similar	Similar			Reciprocal			Similar						Similar	Similar	Similar			Similar	Similar		Similar	Similar	Similar		Similar					Similar		Similar								Similar
NR01141	GgaAffx.8765.1.S1_at		GFPT2	50		Similar	Similar	Similar			Reciprocal			Similar						Similar	Similar	Similar			Similar	Similar		Similar	Similar	Similar	Similar	Similar					Similar		Similar								Similar
NR01142	GgaAffx.8199.1.S1_s_at	XM_416374	TMTC1	46		Similar	Similar	Similar						Similar						Similar	Similar	Similar			Similar	Similar		Similar	Similar	Similar	Similar	Similar		Similar			Similar		Similar								Similar
NR01143	Gga.7530.1.S1_at			52		Similar	Similar	Similar						Similar						Similar	Similar	Similar			Similar	Similar		Similar	Similar	Similar	Similar	Similar		Similar			Similar		Similar								Similar
NR01144	Gga.17349.1.S1_at			50		Similar	Similar	Similar			Reciprocal			Similar						Similar	Similar	Similar			Similar	Similar		Similar	Similar	Similar	Similar	Similar		Similar			Similar		Similar								Similar
NR01145	GgaAffx.4144.1.S1_s_at	XM_418558	DIP2C	29		Similar	Similar							Similar						Similar	Similar	Similar			Similar	Similar			Similar										Similar								Similar
NR01146	GgaAffx.20870.1.S1_at			19		Similar	Similar							Similar								Similar																									Similar
NR01147	Gga.6884.1.S1_at			48		Similar	Similar							Similar						Similar	Similar	Similar			Similar	Similar		Similar	Similar	Similar		Similar					Similar		Similar								Similar
NR01148	GgaAffx.20120.1.S1_s_at	XM_414868	PRKCB	48		Similar	Similar	Similar						Similar						Similar	Similar	Similar			Similar	Similar		Similar	Similar	Similar	Similar	Similar		Similar			Similar		Similar								Similar
NR01149	GgaAffx.3623.1.S1_at	XR_026963	ALOX5	45		Similar	Similar	Similar						Similar						Similar	Similar	Similar			Similar	Similar		Similar	Similar	Similar		Similar					Similar		Similar								Similar
NR01150	GgaAffx.24157.1.S1_at	XM_423667	LOXL3	54		Similar	Similar	Similar			Reciprocal			Similar						Similar	Similar	Similar			Similar	Similar		Similar	Similar	Similar	Similar	Similar					Similar		Similar								Similar
NR01151	Gga.260.2.S1_a_at		DMRT1	52		Similar	Similar	Similar			Reciprocal			Similar						Similar	Similar	Similar			Similar	Similar		Similar	Similar	Similar		Similar					Similar		Similar								Similar
NR01152	Gga.672.1.S1_at	NM_205221	CNGA3	18		Similar	Similar							Similar								Similar																									Similar
NR01153	Gga.8697.1.S1_at			41		Similar	Similar				Reciprocal			Similar						Similar	Similar	Similar			Similar	Similar		Similar	Similar	Similar		Similar					Similar		Similar								Similar
NR01154	Gga.207.1.S1_at			50		Similar	Similar	Similar			Reciprocal			Similar						Similar	Similar	Similar			Similar	Similar		Similar	Similar	Similar		Similar					Similar		Similar								Similar
NR01155	Gga.3772.1.S1_a_at	NM_204940	T	52		Similar	Similar	Similar			Reciprocal			Similar						Similar	Similar	Similar			Similar	Similar		Similar	Similar	Similar	Similar	Similar		Similar			Similar		Similar								Similar
NR01156	GgaAffx.21959.1.S1_at	XR_027053	C20orf160	54		Similar	Similar	Similar			Reciprocal			Similar					Similar	Similar	Similar	Similar			Similar	Similar		Similar	Similar	Similar	Similar	Similar		Similar			Similar		Similar								Similar
NR01157	Gga.2441.1.S1_at		CCK	32		Similar	Similar							Similar						Similar	Similar	Similar			Similar	Similar			Similar								Similar		Similar								Similar
NR01158	Gga.93.1.S1_at	NM_204347	LIX1	36		Similar	Similar							Similar						Similar	Similar	Similar			Similar			Similar	Similar	Similar		Similar					Similar		Similar								Similar
NR01159	GgaAffx.5856.4.S1_s_at	XM_421782	SLC18A2	51		Similar	Similar	Similar			Reciprocal			Similar						Similar	Similar	Similar			Similar	Similar		Similar	Similar	Similar		Similar					Similar		Similar								Similar
NR01160	Gga.10343.1.S1_a_at	XM_001231863	TPPP	50		Similar	Seed	Similar			Reciprocal			Similar						Similar	Similar	Similar			Similar	Similar		Similar	Similar	Similar	Similar	Similar		Similar			Similar		Similar								Similar
NR01161	Gga.8646.1.S1_at			47		Similar	Similar	Similar			Reciprocal			Similar						Similar	Similar	Similar			Similar	Similar		Similar	Similar	Similar	Similar	Similar					Similar		Similar								Similar
NR01162	Gga.9775.1.S1_s_at			33		Similar	Similar							Similar						Similar	Similar	Similar			Similar	Similar			Similar								Similar		Similar								Similar
NR01163	GgaAffx.3664.1.S1_at	XR_026963	ALOX5	44		Similar	Similar	Similar						Similar						Similar	Similar	Similar			Similar	Similar		Similar	Similar	Similar		Similar					Similar		Similar								Similar
NR01164	GgaAffx.9514.1.S1_at	XM_419779	FRK	44		Similar	Similar				Reciprocal			Similar						Similar	Similar	Similar			Similar	Similar		Similar	Similar	Similar		Similar					Similar		Similar								Similar
NR01165	Gga.14047.1.S1_at			37		Similar	Similar							Similar						Similar	Similar	Similar			Similar	Similar		Similar	Similar	Similar		Similar					Similar		Similar								Similar
NR01166	Gga.2717.1.S1_at			51		Similar	Similar	Similar			Reciprocal			Similar						Similar	Similar	Similar			Similar	Similar		Similar	Similar	Similar	Similar	Similar		Similar			Similar		Similar								Similar
NR01167	Gga.10264.1.S1_at	XM_418683	NXPH1	38		Seed	Similar							Similar						Similar	Similar	Similar			Similar	Similar		Similar	Similar	Similar							Similar		Similar								Similar
NR01168	Gga.4976.1.S1_at		P4HB	45			Reciprocal				Similar			Reciprocal						Reciprocal	Reciprocal	Reciprocal			Reciprocal	Reciprocal		Reciprocal	Reciprocal	Reciprocal	Reciprocal	Reciprocal					Reciprocal		Reciprocal								Reciprocal
NR01169	GgaAffx.8691.1.S1_at	XM_423877	PNKD	18			Reciprocal							Reciprocal							Reciprocal	Reciprocal			Reciprocal														Reciprocal
NR01170	Gga.2619.1.S1_at			52			Reciprocal				Similar			Reciprocal						Reciprocal	Reciprocal	Reciprocal			Reciprocal	Reciprocal		Reciprocal	Reciprocal	Reciprocal	Reciprocal	Reciprocal			Reciprocal		Reciprocal		Reciprocal		Similar				Reciprocal		Reciprocal
NR01171	GgaAffx.21581.1.S1_s_at	NM_204712	CXCL14	45			Reciprocal							Reciprocal						Reciprocal	Reciprocal				Reciprocal	Reciprocal		Reciprocal	Reciprocal	Reciprocal	Reciprocal	Reciprocal					Reciprocal		Reciprocal		Similar						Reciprocal
NR01172	Gga.3129.1.S1_a_at	NM_204251	BIVM	15			Reciprocal																		Reciprocal			Reciprocal	Reciprocal	Reciprocal	Reciprocal								Reciprocal
NR01173	Gga.3170.1.S1_at			45			Reciprocal				Similar			Reciprocal						Reciprocal	Reciprocal	Reciprocal			Reciprocal	Reciprocal		Reciprocal	Reciprocal	Reciprocal		Reciprocal					Reciprocal		Reciprocal								Reciprocal
NR01174	GgaAffx.4493.1.S1_at	XM_001233565	SIDT2	10			Reciprocal	Reciprocal						Reciprocal												Reciprocal
NR01175	Gga.11773.1.S1_s_at	XR_026742	TTC12	23			Reciprocal	Reciprocal			Similar			Reciprocal						Reciprocal						Reciprocal				Reciprocal							Reciprocal										Reciprocal
NR01177	Gga.16315.1.S1_at			34			Reciprocal												Reciprocal	Reciprocal	Reciprocal				Reciprocal	Reciprocal		Reciprocal	Reciprocal	Reciprocal	Reciprocal	Reciprocal		Reciprocal			Reciprocal		Reciprocal
NR01178	GgaAffx.193.2.S1_s_at	XM_418172	LASS4	59			Reciprocal	Reciprocal			Similar								Reciprocal	Reciprocal	Reciprocal				Reciprocal	Reciprocal		Reciprocal	Reciprocal	Reciprocal	Reciprocal	Reciprocal		Reciprocal			Reciprocal		Reciprocal								Reciprocal	Reciprocal
NR01179	Gga.9289.1.S1_at	NM_204895	TFAP2B	54			Reciprocal	Reciprocal											Reciprocal	Reciprocal					Reciprocal	Reciprocal		Reciprocal	Reciprocal	Reciprocal	Reciprocal	Reciprocal		Reciprocal			Reciprocal		Reciprocal							Similar	Reciprocal	Reciprocal
NR01180	GgaAffx.22137.1.S1_at	XM_414403	PXK	42			Reciprocal	Reciprocal						Reciprocal						Reciprocal	Reciprocal					Reciprocal		Reciprocal	Reciprocal	Reciprocal	Reciprocal	Reciprocal		Reciprocal			Reciprocal		Reciprocal								Reciprocal	Reciprocal
NR01181	Gga.7813.1.S1_at		CFI	58			Reciprocal	Reciprocal			Similar								Reciprocal	Reciprocal					Reciprocal	Reciprocal		Reciprocal	Reciprocal	Reciprocal	Reciprocal	Reciprocal		Reciprocal			Reciprocal		Reciprocal							Similar	Reciprocal	Reciprocal
NR01182	GgaAffx.23851.1.S1_at	XM_421460	C14orf138	23			Reciprocal	Reciprocal												Reciprocal	Reciprocal				Reciprocal					Reciprocal	Reciprocal	Reciprocal					Reciprocal		Reciprocal
NR01183	GgaAffx.11923.1.S1_at		NAPEPLD	58			Reciprocal	Reciprocal											Reciprocal	Reciprocal					Reciprocal	Reciprocal		Reciprocal	Reciprocal	Reciprocal	Reciprocal	Reciprocal		Reciprocal			Reciprocal									Similar	Reciprocal	Reciprocal
NR01184	GgaAffx.21308.1.S1_at	XM_419767	DCBLD1	52			Reciprocal	Reciprocal			Similar								Reciprocal	Reciprocal	Reciprocal				Reciprocal	Reciprocal		Reciprocal	Reciprocal	Reciprocal	Reciprocal	Reciprocal		Reciprocal			Reciprocal										Reciprocal	Reciprocal
NR01185	Gga.18661.1.S1_at		SALL4	46			Reciprocal				Similar			Reciprocal						Reciprocal	Reciprocal	Reciprocal			Reciprocal	Reciprocal		Reciprocal	Reciprocal	Reciprocal	Reciprocal	Reciprocal					Reciprocal		Reciprocal		Similar				Reciprocal		Reciprocal
NR01186	Gga.3095.1.S1_a_at	XM_416206	PLBD1	47			Reciprocal													Reciprocal						Reciprocal		Reciprocal	Reciprocal					Reciprocal					Reciprocal							Similar	Reciprocal	Reciprocal
NR01187	Gga.11739.1.S1_at		PCBP3	48			Reciprocal	Reciprocal			Seed			Reciprocal						Reciprocal	Reciprocal	Reciprocal			Reciprocal			Reciprocal	Reciprocal	Reciprocal	Reciprocal	Reciprocal			Reciprocal		Reciprocal		Reciprocal		Similar						Reciprocal
NR01188	GgaAffx.22894.4.S1_s_at	NM_001099352	TRIM7	25			Reciprocal							Reciprocal						Reciprocal	Reciprocal	Reciprocal			Reciprocal					Reciprocal		Reciprocal					Reciprocal		Reciprocal		Similar
NR01189	Gga.2527.1.S1_at			45			Reciprocal	Reciprocal			Similar			Reciprocal						Reciprocal	Reciprocal	Reciprocal				Reciprocal		Reciprocal	Reciprocal	Reciprocal	Reciprocal	Reciprocal					Reciprocal		Reciprocal								Reciprocal
NR01190	GgaAffx.8704.1.S1_at	XM_001234984	FHAD1	11			Reciprocal	Reciprocal			Similar									Reciprocal						Reciprocal				Reciprocal	Reciprocal						Reciprocal
NR01191	Gga.17131.1.S1_at			45			Reciprocal				Similar								Reciprocal	Reciprocal	Reciprocal				Reciprocal	Reciprocal		Reciprocal	Reciprocal	Reciprocal	Reciprocal	Reciprocal					Reciprocal		Reciprocal		Similar						Reciprocal
NR01192	Gga.7584.1.S1_s_at	NM_001030960	KLHL18	31			Reciprocal				Similar									Reciprocal					Reciprocal	Reciprocal		Reciprocal	Reciprocal	Reciprocal	Reciprocal	Reciprocal							Reciprocal								Reciprocal
NR01193	Gga.2171.1.S1_at	XM_421676	FER1L3	52			Reciprocal				Similar			Reciprocal						Reciprocal	Reciprocal	Reciprocal			Reciprocal	Reciprocal		Reciprocal	Reciprocal	Reciprocal	Reciprocal	Reciprocal					Reciprocal		Reciprocal								Reciprocal
NR01194	Gga.16901.1.S1_at			17			Reciprocal	Reciprocal																										Reciprocal													Reciprocal
NR01195	GgaAffx.7592.1.S1_at	XM_426017	CCR4	13			Reciprocal																											Reciprocal													Reciprocal
NR01196	Gga.12505.1.S1_at	XM_414861	ZDHHC4	40			Reciprocal	Reciprocal			Similar			Reciprocal						Reciprocal	Reciprocal	Reciprocal						Reciprocal	Reciprocal	Reciprocal		Reciprocal					Reciprocal		Reciprocal								Reciprocal
NR01197	GgaAffx.22647.2.S1_s_at	NM_001006227	MAPK11	40			Reciprocal							Reciprocal						Reciprocal	Reciprocal				Reciprocal			Reciprocal	Reciprocal	Reciprocal	Reciprocal	Reciprocal					Reciprocal		Reciprocal								Reciprocal
NR01198	Gga.4761.5.S1_at			16			Reciprocal														Reciprocal				Reciprocal			Reciprocal	Reciprocal	Reciprocal		Reciprocal					Reciprocal		Reciprocal
NR01200	Gga.5375.1.S1_at	XM_417872	ST14	24			Reciprocal												Reciprocal	Reciprocal						Reciprocal					Reciprocal			Reciprocal					Reciprocal
NR01202	Gga.1368.1.S2_at		LMNB1	15			Similar							Similar								Similar			Similar														Similar
[truncated: 1,579 more rows]
[truncated: 107 more columns]

## Sheet: E9feE11se
				Seed	S0001	S0002	S0003	S0004	S0005	S0006	S0007	S0008	S0009	S0010	S0011	S0012	S0013	S0014	S0015	S0016	S0017	S0018	S0019	S0020	S0021	S0022	S0023	S0024	S0025	S0026	S0027	S0028	S0029	S0030	S0031	S0032	S0033	S0034	S0035	S0036	S0037	S0038	S0039	S0040	S0041	S0042	S0043	S0044	S0045
[truncated: 2,089 more rows]
[truncated: 87 more columns]

[truncated: 1 more sheets: E9fmE11sm]
